# Supplementary material for: Moderate Fluid Shear Stress Regulates Heme Oxygenase-1 Expression to Promote Autophagy and ECM Homeostasis in the Nucleus Pulposus Cells
Source: Front Cell Dev Biol. 2020 Mar 3;8:127. doi: 10.3389/fcell.2020.00127 (PMC7064043; doi:10.3389/fcell.2020.00127)
Supplement: Supplementary file 2 [file Table_2.XLSX]

## Sheet: UP 
Supplementary Table 2 The upregulated and downregulated genes in NP cells with 12 dyne/cm2 FSS treatment.
log2FoldChange	pvalue	gene_name	gene_description
2.32739	5.41769e-222	Hmox1	heme oxygenase 1 [Source:RGD Symbol;Acc:2806]
2.32373	1.46412e-210	Tiparp	TCDD-inducible poly(ADP-ribose) polymerase [Source:RGD Symbol;Acc:1306171]
1.64973	4.71747e-83	Gadd45a	growth arrest and DNA-damage-inducible, alpha [Source:RGD Symbol;Acc:2654]
1.39487	1.91427e-81	Fam102a	family with sequence similarity 102, member A [Source:RGD Symbol;Acc:1597535]
2.0316	5.90362e-72	Klf5	Kruppel-like factor 5 [Source:RGD Symbol;Acc:621446]
0.981025	1.06186e-65	Slc38a2	solute carrier family 38, member 2 [Source:RGD Symbol;Acc:69420]
1.80522	2.42459e-60	Slc30a1	solute carrier family 30 member 1 [Source:RGD Symbol;Acc:61918]
1.39881	1.32721e-51	Irf2bp2	interferon regulatory factor 2 binding protein 2 [Source:RGD Symbol;Acc:1589517]
1.21029	1.3458e-50	Bcar1	BCAR1, Cas family scaffold protein [Source:RGD Symbol;Acc:2406]
1.64444	4.56258e-50	Ier3	immediate early response 3 [Source:RGD Symbol;Acc:1303321]
1.31862	2.17789e-42	Pnrc1	proline-rich nuclear receptor coactivator 1 [Source:RGD Symbol;Acc:628753]
0.973748	2.13201e-40	Bmf	Bcl2 modifying factor [Source:RGD Symbol;Acc:628658]
1.20187	1.60794e-39	Ifrd1	interferon-related developmental regulator 1 [Source:RGD Symbol;Acc:2867]
1.09579	6.06977e-38	Setbp1	SET binding protein 1 [Source:RGD Symbol;Acc:1306229]
0.970601	7.85806e-38	AY172581.24
1.6281	3.87571e-37	Hes1	hes family bHLH transcription factor 1 [Source:RGD Symbol;Acc:62081]
1.15026	3.51205e-34	Tnfrsf12a	TNF receptor superfamily member 12A [Source:RGD Symbol;Acc:631329]
0.873561	6.71063e-33	Zfand2a	zinc finger AN1-type containing 2A [Source:RGD Symbol;Acc:1310991]
0.909861	1.63003e-32	Atf4	activating transcription factor 4 [Source:RGD Symbol;Acc:621863]
0.943068	4.84441e-32	S1pr3	sphingosine-1-phosphate receptor 3 [Source:RGD Symbol;Acc:1583843]
0.814351	9.67831e-32	Camsap1	calmodulin regulated spectrin-associated protein 1 [Source:RGD Symbol;Acc:1565022]
1.397	2.00947e-31	Foxq1	forkhead box Q1 [Source:RGD Symbol;Acc:621572]
0.663093	1.41614e-30	Eif5	eukaryotic translation initiation factor 5 [Source:RGD Symbol;Acc:619861]
0.709442	1.30021e-29	Ddx3x	DEAD-box helicase 3, X-linked [Source:RGD Symbol;Acc:1564771]
0.78465	1.31932e-29	Id2	inhibitor of DNA binding 2 [Source:RGD Symbol;Acc:2859]
0.87786	1.37098e-28	Nuak1	NUAK family kinase 1 [Source:RGD Symbol;Acc:1309956]
0.914706	2.42241e-28	Rusc2	RUN and SH3 domain containing 2 [Source:RGD Symbol;Acc:1592688]
0.658635	1.4408e-26	Kifc3	kinesin family member C3 [Source:RGD Symbol;Acc:1307693]
2.34371	3.01568e-26	Trib3	tribbles pseudokinase 3 [Source:RGD Symbol;Acc:708432]
0.878176	2.4107e-25	Ppp1r15a	protein phosphatase 1, regulatory subunit 15A [Source:RGD Symbol;Acc:621526]
0.776164	3.12042e-25	Tgfb1i1	transforming growth factor beta 1 induced transcript 1 [Source:RGD Symbol;Acc:620173]
0.533961	3.71958e-25	Cd44	CD44 molecule (Indian blood group) [Source:RGD Symbol;Acc:2307]
0.739851	6.75084e-24	Socs5	suppressor of cytokine signaling 5 [Source:RGD Symbol;Acc:1564914]
0.661335	1.14413e-23	Chd2	chromodomain helicase DNA binding protein 2 [Source:RGD Symbol;Acc:1310056]
2.46542	1.80799e-23	Chac1	ChaC glutathione-specific gamma-glutamylcyclotransferase 1 [Source:RGD Symbol;Acc:1307153]
1.36574	2.83779e-23	Runx1	runt-related transcription factor 1 [Source:RGD Symbol;Acc:2283]
0.7945	8.42711e-23	Arl4a	ADP-ribosylation factor like GTPase 4A [Source:RGD Symbol;Acc:2152]
0.999017	3.37095e-21	Nr1d1	nuclear receptor subfamily 1, group D, member 1 [Source:RGD Symbol;Acc:628827]
0.760685	8.53357e-21	Lrig3	leucine-rich repeats and immunoglobulin-like domains 3 [Source:RGD Symbol;Acc:1561255]
0.539653	3.46784e-20	Ehmt2	euchromatic histone lysine methyltransferase 2 [Source:RGD Symbol;Acc:1302972]
0.828732	6.76262e-20	Gadd45g	growth arrest and DNA-damage-inducible, gamma [Source:RGD Symbol;Acc:1311796]
0.727378	9.26192e-20	Dyrk2	dual specificity tyrosine phosphorylation regulated kinase 2 [Source:RGD Symbol;Acc:1312039]
1.07122	1.10468e-19	Ankrd1	ankyrin repeat domain 1 [Source:RGD Symbol;Acc:61989]
0.604061	1.99133e-19	Nr2f6	nuclear receptor subfamily 2, group F, member 6 [Source:RGD Symbol;Acc:621685]
0.739397	4.08813e-19	Lmo4	LIM domain only 4 [Source:RGD Symbol;Acc:1305670]
0.831151	1.05878e-18	Rgs3	regulator of G-protein signaling 3 [Source:RGD Symbol;Acc:3566]
0.896454	1.25447e-18	Klf6	Kruppel-like factor 6 [Source:RGD Symbol;Acc:62389]
0.712457	1.26106e-18	Mnt	MAX network transcriptional repressor [Source:RGD Symbol;Acc:1308683]
0.753754	1.26787e-18	RGD1561149	similar to mKIAA1522 protein [Source:RGD Symbol;Acc:1561149]
0.589294	1.37166e-18	Kcmf1	potassium channel modulatory factor 1 [Source:RGD Symbol;Acc:1591490]
0.894641	2.45202e-18	Sh3bp2	SH3-domain binding protein 2 [Source:RGD Symbol;Acc:1310588]
0.633223	2.92663e-18	Lmod1	leiomodin 1 [Source:RGD Symbol;Acc:1307236]
0.628879	3.75601e-18	Vasn	vasorin [Source:RGD Symbol;Acc:1598149]
0.465553	4.7007e-18	Sf1	splicing factor 1 [Source:RGD Symbol;Acc:620645]
0.450774	8.61132e-18	Ptbp1	polypyrimidine tract binding protein 1 [Source:RGD Symbol;Acc:62047]
1.10475	1.19162e-17	Fhl2	four and a half LIM domains 2 [Source:RGD Symbol;Acc:61963]
0.490578	1.26923e-17	Hip1	huntingtin interacting protein 1 [Source:RGD Symbol;Acc:620305]
0.635806	1.47547e-17	Lmnb2	lamin B2 [Source:RGD Symbol;Acc:1563803]
0.702651	2.25962e-17	Nfkbia	NFKB inhibitor alpha [Source:RGD Symbol;Acc:3171]
0.72079	2.96885e-17	Sapcd2	suppressor APC domain containing 2 [Source:RGD Symbol;Acc:1590629]
0.582035	5.4286e-17	Zyx	zyxin [Source:RGD Symbol;Acc:620698]
0.473547	6.58189e-17	Fam168b	family with sequence similarity 168, member B [Source:RGD Symbol;Acc:1583985]
0.615903	1.07373e-16	Hmgcs1	3-hydroxy-3-methylglutaryl-CoA synthase 1 [Source:RGD Symbol;Acc:70970]
0.516962	1.50325e-16	Mta1	metastasis associated 1 [Source:RGD Symbol;Acc:621018]
0.713126	1.6202e-16	Arhgef5	Rho guanine nucleotide exchange factor 5 [Source:RGD Symbol;Acc:620718]
5.68771	1.71595e-16	LOC103690068	immortalization up-regulated protein-like [Source:RGD Symbol;Acc:9176702]
0.736597	2.23441e-16	Irf2bpl	interferon regulatory factor 2 binding protein-like [Source:RGD Symbol;Acc:1310994]
0.775345	3.05898e-16	Nedd9	neural precursor cell expressed, developmentally down-regulated 9 [Source:RGD Symbol;Acc:1306276]
0.481702	3.31528e-16	Zfp91	zinc finger protein 91 [Source:RGD Symbol;Acc:628736]
0.658537	4.30676e-16	Lpar1	lysophosphatidic acid receptor 1 [Source:RGD Symbol;Acc:620563]
1.92032	6.55133e-16	Mir22	microRNA 22 [Source:RGD Symbol;Acc:2325597]
0.757651	6.59954e-16	Sertad4	SERTA domain containing 4 [Source:RGD Symbol;Acc:1565408]
0.456163	7.00338e-16	Arhgef17	Rho guanine nucleotide exchange factor (GEF) 17 [Source:MGI Symbol;Acc:MGI:2673002]
0.502512	7.92484e-16	Tcof1	treacle ribosome biogenesis factor 1 [Source:RGD Symbol;Acc:1309850]
0.640408	1.08675e-15	Efnb2	ephrin B2 [Source:RGD Symbol;Acc:1309497]
0.877254	1.52857e-15	Mafk	MAF bZIP transcription factor K [Source:RGD Symbol;Acc:628633]
0.527068	1.78687e-15	Pelo	pelota mRNA surveillance and ribosome rescue factor [Source:RGD Symbol;Acc:1359591]
3.2702	2.41567e-15	LOC103693563	mycophenolic acid acyl-glucuronide esterase, mitochondrial [Source:RGD Symbol;Acc:9356323]
0.503953	3.99413e-15	Tmem119	transmembrane protein 119 [Source:RGD Symbol;Acc:1307573]
5.48254	4.43838e-15	Selenow	selenoprotein W [Source:RGD Symbol;Acc:3661]
0.672578	5.25332e-15	Zbtb22	zinc finger and BTB domain containing 22 [Source:RGD Symbol;Acc:1359627]
0.619747	8.06388e-15	Rin2	Ras and Rab interactor 2 [Source:RGD Symbol;Acc:1305873]
0.870223	8.99115e-15	Klhl40	kelch-like family member 40 [Source:RGD Symbol;Acc:1305368]
0.814975	9.10691e-15	Chrm2	cholinergic receptor, muscarinic 2 [Source:RGD Symbol;Acc:620023]
0.502091	1.49951e-14	Tmpo	thymopoietin [Source:RGD Symbol;Acc:3875]
0.548947	1.82953e-14	Pdlim7	PDZ and LIM domain 7 [Source:RGD Symbol;Acc:628769]
0.905614	2.2284e-14	Bcl6	B-cell CLL/lymphoma 6 [Source:RGD Symbol;Acc:1309345]
0.454874	2.40349e-14	Specc1	sperm antigen with calponin homology and coiled-coil domains 1 [Source:RGD Symbol;Acc:1309718]
0.438717	2.66233e-14	Setd5	SET domain containing 5 [Source:RGD Symbol;Acc:1310433]
0.500676	6.19627e-14	Lrfn4	leucine rich repeat and fibronectin type III domain containing 4 [Source:RGD Symbol;Acc:1585286]
0.665594	8.48482e-14	Ap5b1	adaptor related protein complex 5 subunit beta 1 [Source:RGD Symbol;Acc:1562657]
0.779543	9.94827e-14	Rbm33	RNA binding motif protein 33 [Source:RGD Symbol;Acc:1310651]
0.482952	1.00034e-13	Med13l	mediator complex subunit 13-like [Source:RGD Symbol;Acc:1305884]
0.454782	1.05075e-13	Cyp1b1	cytochrome P450, family 1, subfamily b, polypeptide 1 [Source:RGD Symbol;Acc:2460]
0.817857	1.66341e-13	Pim3	Pim-3 proto-oncogene, serine/threonine kinase [Source:RGD Symbol;Acc:620462]
0.773771	1.86742e-13	Avpr1a	arginine vasopressin receptor 1A [Source:RGD Symbol;Acc:2185]
0.442378	2.00589e-13	Map4k4	mitogen-activated protein kinase kinase kinase kinase 4 [Source:RGD Symbol;Acc:1305322]
0.425045	2.37617e-13	Kcnn4	potassium calcium-activated channel subfamily N member 4 [Source:RGD Symbol;Acc:621476]
0.589875	2.50444e-13	Ccdc102a	coiled-coil domain containing 102A [Source:RGD Symbol;Acc:1308684]
0.79398	2.84879e-13	Armc7	armadillo repeat containing 7 [Source:RGD Symbol;Acc:1310043]
0.507614	4.05752e-13	Trim3	tripartite motif-containing 3 [Source:RGD Symbol;Acc:70074]
0.609912	6.16574e-13	Mthfd2	methylenetetrahydrofolate dehydrogenase (NADP+ dependent) 2, methenyltetrahydrofolate cyclohydrolase [Source:RGD Symbol;Acc:1311313]
0.5521	9.02506e-13	Tent4a	terminal nucleotidyltransferase 4A [Source:RGD Symbol;Acc:1307356]
0.456798	9.60001e-13	Mtmr3	myotubularin related protein 3 [Source:RGD Symbol;Acc:1310972]
0.546335	1.0174e-12	Zfp496	zinc finger protein 496 [Source:RGD Symbol;Acc:1304611]
0.442395	1.11716e-12	Arhgap35	Rho GTPase activating protein 35 [Source:RGD Symbol;Acc:1308738]
0.443749	1.12391e-12	Arhgef2	Rho/Rac guanine nucleotide exchange factor 2 [Source:RGD Symbol;Acc:1304659]
0.641526	1.41051e-12	Pxdc1	PX domain containing 1 [Source:RGD Symbol;Acc:1311307]
0.363664	1.47629e-12	Ywhah	tyrosine 3-monooxygenase/tryptophan 5-monooxygenase activation protein, eta [Source:RGD Symbol;Acc:3978]
0.418639	1.57256e-12	Kirrel1	kirre like nephrin family adhesion molecule 1 [Source:RGD Symbol;Acc:727883]
1.67418	1.78797e-12	Prdm1	PR/SET domain 1 [Source:RGD Symbol;Acc:1311765]
0.435675	2.05369e-12	Glul	glutamate-ammonia ligase [Source:RGD Symbol;Acc:2710]
0.44739	2.1915e-12	Prpf38b	pre-mRNA processing factor 38B [Source:RGD Symbol;Acc:1562940]
0.630563	2.35085e-12	Fzd7	frizzled class receptor 7 [Source:RGD Symbol;Acc:2321905]
0.546722	3.78612e-12	Asxl1	additional sex combs like 1 [Source:MGI Symbol;Acc:MGI:2684063]
0.432202	3.90518e-12	Nqo1	NAD(P)H quinone dehydrogenase 1 [Source:RGD Symbol;Acc:2503]
1.33781	4.19887e-12	Kcna4	potassium voltage-gated channel subfamily A member 4 [Source:RGD Symbol;Acc:2952]
0.868704	4.87202e-12	Ddit4l2	DNA-damage-inducible transcript 4-like 2 [Source:RGD Symbol;Acc:619738]
0.546208	5.25962e-12	Ahr	aryl hydrocarbon receptor [Source:RGD Symbol;Acc:2074]
0.465221	5.95023e-12	Mkl1	megakaryoblastic leukemia (translocation) 1 [Source:RGD Symbol;Acc:1304873]
0.95598	6.89098e-12	F3	coagulation factor III, tissue factor [Source:RGD Symbol;Acc:2587]
0.958284	8.13941e-12	Ptgs2	prostaglandin-endoperoxide synthase 2 [Source:RGD Symbol;Acc:620349]
0.365772	9.45032e-12	Rai14	retinoic acid induced 14 [Source:RGD Symbol;Acc:1305942]
0.403733	1.0291e-11	Csgalnact2	chondroitin sulfate N-acetylgalactosaminyltransferase 2 [Source:RGD Symbol;Acc:1563660]
0.741612	1.2243e-11	Fhl3	four and a half LIM domains 3 [Source:RGD Symbol;Acc:1307180]
0.376665	1.25588e-11	Nacc1	nucleus accumbens associated 1 [Source:RGD Symbol;Acc:621003]
0.676622	1.70606e-11	Zfp771	zinc finger protein 771 [Source:RGD Symbol;Acc:1305903]
0.438319	2.28049e-11	Fmnl3	formin-like 3 [Source:RGD Symbol;Acc:1583854]
0.354207	3.10026e-11	Eif3a	eukaryotic translation initiation factor 3, subunit A [Source:RGD Symbol;Acc:1307269]
0.376297	3.11187e-11	Foxp1	forkhead box P1 [Source:RGD Symbol;Acc:1308669]
0.383856	3.25889e-11	Ppp4r1	protein phosphatase 4, regulatory subunit 1 [Source:RGD Symbol;Acc:619798]
1.80551	3.32397e-11	Best1	bestrophin 1 [Source:RGD Symbol;Acc:1311656]
0.542493	3.8957e-11	Plin4	perilipin 4 [Source:RGD Symbol;Acc:1590867]
0.416606	3.90122e-11	Clip2	CAP-GLY domain containing linker protein 2 [Source:RGD Symbol;Acc:62019]
0.418915	4.47047e-11	Brd4	bromodomain containing 4 [Source:RGD Symbol;Acc:1307282]
0.505785	4.62571e-11	Ets2	ETS proto-oncogene 2, transcription factor [Source:RGD Symbol;Acc:1584977]
1.13769	5.00524e-11	Exoc2	exocyst complex component 2 [Source:RGD Symbol;Acc:619961]
0.474781	6.02765e-11	Tubb6	tubulin, beta 6 class V [Source:RGD Symbol;Acc:1305887]
0.612017	6.93212e-11	Insig1	insulin induced gene 1 [Source:RGD Symbol;Acc:708457]
1.44053	7.7322e-11	Aldh3a1	aldehyde dehydrogenase 3 family, member A1 [Source:RGD Symbol;Acc:2088]
0.49339	9.22375e-11	Sh3gl1	SH3 domain containing GRB2 like 1, endophilin A2 [Source:RGD Symbol;Acc:708456]
0.660542	9.36684e-11	Mab21l1	mab-21 like 1 [Source:RGD Symbol;Acc:1589984]
0.366094	9.91199e-11	RGD1559896	similar to RIKEN cDNA 2310022B05 [Source:RGD Symbol;Acc:1559896]
0.515035	1.06828e-10	Plk1	polo-like kinase 1 [Source:RGD Symbol;Acc:3352]
0.418774	1.33577e-10	Sf3a1	splicing factor 3a, subunit 1 [Source:RGD Symbol;Acc:1311477]
0.622397	1.39957e-10	Glis3	GLIS family zinc finger 3 [Source:MGI Symbol;Acc:MGI:2444289]
0.613206	1.40801e-10	Upf3a	UPF3A, regulator of nonsense mediated mRNA decay [Source:RGD Symbol;Acc:1308778]
0.664126	1.41152e-10	Cmklr1	chemerin chemokine-like receptor 1 [Source:RGD Symbol;Acc:69359]
0.43784	1.52939e-10	Ttc28	tetratricopeptide repeat domain 28 [Source:RGD Symbol;Acc:1594541]
0.427157	1.60393e-10	Larp1	La ribonucleoprotein domain family, member 1 [Source:RGD Symbol;Acc:1306683]
0.405623	1.63996e-10	Adgrl2	adhesion G protein-coupled receptor L2 [Source:RGD Symbol;Acc:620835]
0.663587	1.66433e-10	Dmwd	DM1 locus, WD repeat containing [Source:RGD Symbol;Acc:1594179]
0.380378	1.67435e-10	Tpx2	TPX2, microtubule nucleation factor [Source:RGD Symbol;Acc:1311894]
0.499056	1.92922e-10	Map1s	microtubule-associated protein 1S [Source:RGD Symbol;Acc:1308266]
0.65579	2.03938e-10	Sync	syncoilin, intermediate filament protein [Source:RGD Symbol;Acc:1307970]
1.55826	2.33683e-10	Spry2	sprouty RTK signaling antagonist 2 [Source:RGD Symbol;Acc:1311472]
0.409601	3.00996e-10	Hgs	hepatocyte growth factor-regulated tyrosine kinase substrate [Source:RGD Symbol;Acc:69225]
0.422194	3.23394e-10	Raver1	ribonucleoprotein, PTB-binding 1 [Source:RGD Symbol;Acc:1359190]
0.627087	3.3354e-10	Zbtb47	zinc finger and BTB domain containing 47 [Source:RGD Symbol;Acc:1562434]
0.315826	3.3355e-10	Actg1	actin, gamma 1 [Source:RGD Symbol;Acc:1304556]
0.370479	3.33722e-10	Osbpl5	oxysterol binding protein-like 5 [Source:RGD Symbol;Acc:1308402]
0.524293	3.58554e-10	-	-
0.797814	3.66021e-10	Bdnf	brain-derived neurotrophic factor [Source:RGD Symbol;Acc:2202]
1.02294	4.80213e-10	Dusp5	dual specificity phosphatase 5 [Source:RGD Symbol;Acc:620854]
0.517896	5.32181e-10	Fgfr3	fibroblast growth factor receptor 3 [Source:RGD Symbol;Acc:620714]
0.321699	5.73476e-10	Mki67	marker of proliferation Ki-67 [Source:RGD Symbol;Acc:1305476]
0.933981	5.77027e-10	Ddit4	DNA-damage-inducible transcript 4 [Source:RGD Symbol;Acc:621731]
0.565926	5.81437e-10	Arf2	ADP-ribosylation factor 2 [Source:RGD Symbol;Acc:621271]
0.352242	6.47743e-10	Cenpe	centromere protein E [Source:RGD Symbol;Acc:1307115]
0.434433	6.61385e-10	Hcfc1	host cell factor C1 [Source:RGD Symbol;Acc:1563804]
0.46864	7.08373e-10	Elmsan1	ELM2 and Myb/SANT domain containing 1 [Source:RGD Symbol;Acc:1306119]
0.486169	7.14854e-10	Wiz	widely-interspaced zinc finger motifs [Source:RGD Symbol;Acc:1307771]
0.337536	7.8136e-10	Gna12	G protein subunit alpha 12 [Source:RGD Symbol;Acc:71018]
0.603846	8.38562e-10	Srf	serum response factor [Source:RGD Symbol;Acc:1559787]
0.492565	8.75183e-10	Flcn	folliculin [Source:RGD Symbol;Acc:735088]
0.665409	8.82903e-10	Stard13	StAR-related lipid transfer domain containing 13 [Source:RGD Symbol;Acc:1564816]
1.18305	8.85981e-10	Csrnp1	cysteine and serine rich nuclear protein 1 [Source:RGD Symbol;Acc:1305999]
0.741545	8.91422e-10	Jdp2	Jun dimerization protein 2 [Source:RGD Symbol;Acc:621611]
0.457978	9.26568e-10	Hmgxb3	HMG-box containing 3 [Source:RGD Symbol;Acc:1560009]
0.505874	9.33334e-10	Hoxc8	homeobox C8 [Source:RGD Symbol;Acc:2821]
0.429989	1.08926e-09	Herpud1	homocysteine inducible ER protein with ubiquitin like domain 1 [Source:RGD Symbol;Acc:620818]
0.721092	1.10285e-09	AABR07054319.1
0.599139	1.12769e-09	Ddit3	DNA-damage inducible transcript 3 [Source:RGD Symbol;Acc:62391]
0.526237	1.14309e-09	Trak1	trafficking kinesin protein 1 [Source:RGD Symbol;Acc:1307844]
0.670534	1.20506e-09	-	-
0.402942	1.21253e-09	LOC100361457	actin, gamma 1 propeptide-like [Source:RGD Symbol;Acc:2320108]
0.36785	1.47715e-09	Ahnak	AHNAK nucleoprotein [Source:RGD Symbol;Acc:619779]
0.431194	1.49304e-09	Cherp	calcium homeostasis endoplasmic reticulum protein [Source:RGD Symbol;Acc:1305279]
6.55568	1.55633e-09	AABR07066510.1
0.386868	1.56064e-09	Kifc1	kinesin family member C1 [Source:RGD Symbol;Acc:1359118]
0.398186	1.62359e-09	Elk3	ELK3, ETS transcription factor [Source:RGD Symbol;Acc:1307764]
1.65249	1.69588e-09	AABR07068285.2
0.461501	1.78657e-09	Amotl2	angiomotin like 2 [Source:RGD Symbol;Acc:70977]
1.39556	1.9616e-09	LOC100911319	zinc finger protein 36, C3H1 type-like 2-like [Source:RGD Symbol;Acc:6493373]
0.502308	1.97346e-09	Cnksr3	Cnksr family member 3 [Source:RGD Symbol;Acc:1307544]
0.751896	2.05865e-09	Pcp4l1	Purkinje cell protein 4-like 1 [Source:RGD Symbol;Acc:1593809]
0.612203	2.07745e-09	Taf5l	TATA-box binding protein associated factor 5 like [Source:RGD Symbol;Acc:1310215]
0.330211	2.17741e-09	Iqsec1	IQ motif and Sec7 domain 1 [Source:RGD Symbol;Acc:1596313]
0.473363	2.21366e-09	Tead3	TEA domain transcription factor 3 [Source:RGD Symbol;Acc:1311583]
0.389021	2.56387e-09	Hspa8	heat shock protein family A (Hsp70) member 8 [Source:RGD Symbol;Acc:621725]
0.373636	2.63444e-09	Grb14	growth factor receptor bound protein 14 [Source:RGD Symbol;Acc:61869]
0.823867	2.81204e-09	Ptger1	prostaglandin E receptor 1 [Source:RGD Symbol;Acc:3434]
0.899342	2.95949e-09	Pim1	Pim-1 proto-oncogene, serine/threonine kinase [Source:RGD Symbol;Acc:3330]
1.7657	3.02142e-09	Mt1	metallothionein 1 [Source:RGD Symbol;Acc:3117]
0.338549	3.15429e-09	Tnpo2	transportin 2 [Source:RGD Symbol;Acc:1310356]
0.69877	3.19843e-09	LOC679894	similar to THO complex subunit 2 (Tho2) [Source:RGD Symbol;Acc:1583596]
0.810087	3.23225e-09	Fosl1	FOS like 1, AP-1 transcription factor subunit [Source:RGD Symbol;Acc:2627]
0.698099	3.46049e-09	Mafg	MAF bZIP transcription factor G [Source:RGD Symbol;Acc:619953]
0.687907	3.8257e-09	Tfap4	transcription factor AP-4 [Source:RGD Symbol;Acc:1308357]
0.439837	4.26954e-09	Smg5	SMG5 nonsense mediated mRNA decay factor [Source:RGD Symbol;Acc:1584731]
0.396456	4.351e-09	Carm1	coactivator-associated arginine methyltransferase 1 [Source:RGD Symbol;Acc:1305879]
0.43043	4.47191e-09	Nploc4	NPL4 homolog, ubiquitin recognition factor [Source:RGD Symbol;Acc:620794]
0.925984	4.52407e-09	Zfpm2	zinc finger protein, multitype 2 [Source:MGI Symbol;Acc:MGI:1334444]
0.341023	4.67746e-09	Scaf1	SR-related CTD-associated factor 1 [Source:RGD Symbol;Acc:708405]
0.473864	4.87923e-09	Rbm15b	RNA binding motif protein 15B [Source:RGD Symbol;Acc:1305937]
0.460718	4.91119e-09	Srsf4	serine and arginine rich splicing factor 4 [Source:RGD Symbol;Acc:1561347]
0.399063	5.54023e-09	Cdc20	cell division cycle 20 [Source:RGD Symbol;Acc:620477]
0.417586	5.5419e-09	Cyth2	cytohesin 2 [Source:RGD Symbol;Acc:620398]
0.513584	5.93029e-09	Klf16	Kruppel-like factor 16 [Source:RGD Symbol;Acc:1305966]
0.440206	7.40938e-09	Fhod1	formin homology 2 domain containing 1 [Source:RGD Symbol;Acc:1589776]
0.779664	7.77772e-09	Npepo	aminopeptidase O [Source:RGD Symbol;Acc:1309592]
0.614741	8.15461e-09	Pop7	POP7 homolog, ribonuclease P/MRP subunit [Source:RGD Symbol;Acc:1306413]
0.340007	8.16965e-09	Bicd2	BICD cargo adaptor 2 [Source:RGD Symbol;Acc:735093]
0.540387	8.2625e-09	Jph2	junctophilin 2 [Source:RGD Symbol;Acc:1305196]
0.398375	8.41533e-09	Arid1b	AT-rich interaction domain 1B [Source:RGD Symbol;Acc:708504]
0.419737	9.40526e-09	Sav1	salvador family WW domain containing protein 1 [Source:RGD Symbol;Acc:1307253]
0.48189	9.5989e-09	Fdft1	farnesyl diphosphate farnesyl transferase 1 [Source:RGD Symbol;Acc:61834]
0.332491	9.94167e-09	Mapkapk2	mitogen-activated protein kinase-activated protein kinase 2 [Source:RGD Symbol;Acc:631362]
0.457	1.00927e-08	Git1	GIT ArfGAP 1 [Source:RGD Symbol;Acc:69331]
0.383534	1.01169e-08	Prrx2	paired related homeobox 2 [Source:RGD Symbol;Acc:1311471]
0.529052	1.0474e-08	Akap1	A-kinase anchoring protein 1 [Source:RGD Symbol;Acc:620826]
1.29036	1.14028e-08	Ctgf	connective tissue growth factor [Source:RGD Symbol;Acc:621392]
0.400544	1.25295e-08	Hpcal1	hippocalcin-like 1 [Source:RGD Symbol;Acc:708375]
0.713943	1.46511e-08	AABR07059663.1
0.535308	1.51276e-08	Zcchc8	zinc finger CCHC-type containing 8 [Source:RGD Symbol;Acc:1309774]
0.311778	1.61643e-08	Ehbp1l1	EH domain binding protein 1-like 1 [Source:RGD Symbol;Acc:1563823]
0.674399	1.67936e-08	Bicra	BRD4 interacting chromatin remodeling complex associated protein [Source:RGD Symbol;Acc:1306385]
0.47569	1.73113e-08	Gjb3	gap junction protein, beta 3 [Source:RGD Symbol;Acc:2695]
0.317732	1.77992e-08	Map7d1	MAP7 domain containing 1 [Source:RGD Symbol;Acc:1597986]
0.615606	1.8405e-08	Maml2	mastermind-like transcriptional coactivator 2 [Source:RGD Symbol;Acc:1587536]
0.492469	1.91283e-08	Nab2	Ngfi-A binding protein 2 [Source:RGD Symbol;Acc:1311712]
0.361841	1.91307e-08	Cdv3	CDV3 homolog [Source:RGD Symbol;Acc:1359113]
0.390273	1.95287e-08	Tatdn2	TatD DNase domain containing 2 [Source:RGD Symbol;Acc:1586017]
0.438128	1.9662e-08	Hmgcr	3-hydroxy-3-methylglutaryl-CoA reductase [Source:RGD Symbol;Acc:2803]
0.468623	2.02439e-08	Nr2f2	nuclear receptor subfamily 2, group F, member 2 [Source:RGD Symbol;Acc:69305]
0.98729	2.06231e-08	P2ry2	purinergic receptor P2Y2 [Source:RGD Symbol;Acc:62088]
0.521508	2.17348e-08	Lrrfip2	LRR binding FLII interacting protein 2 [Source:RGD Symbol;Acc:1306234]
0.443184	2.24768e-08	Gli3	GLI family zinc finger 3 [Source:RGD Symbol;Acc:620272]
0.34668	2.29424e-08	Srsf2	serine and arginine rich splicing factor 2 [Source:RGD Symbol;Acc:1359422]
2.37728	2.45097e-08	Zmiz2	zinc finger, MIZ-type containing 2 [Source:RGD Symbol;Acc:1309256]
0.357154	2.46336e-08	Fam129b	family with sequence similarity 129, member B [Source:RGD Symbol;Acc:1307018]
0.412604	2.74711e-08	Nop2	NOP2 nucleolar protein [Source:RGD Symbol;Acc:1304616]
0.601685	2.97586e-08	Ern1	endoplasmic reticulum to nucleus signaling 1 [Source:RGD Symbol;Acc:1559716]
0.420506	3.40585e-08	Klhl30	kelch-like family member 30 [Source:RGD Symbol;Acc:1309644]
0.620714	3.50787e-08	Etv5	ets variant 5 [Source:RGD Symbol;Acc:1309590]
0.358003	3.82596e-08	Epn2	epsin 2 [Source:RGD Symbol;Acc:619773]
0.763026	4.02065e-08	Map2k3	mitogen activated protein kinase kinase 3 [Source:RGD Symbol;Acc:1306620]
0.381343	4.12853e-08	Arf6	ADP-ribosylation factor 6 [Source:RGD Symbol;Acc:621279]
0.313987	4.1726e-08	Acan	aggrecan [Source:RGD Symbol;Acc:68358]
0.422275	4.47601e-08	Ehd3	EH-domain containing 3 [Source:RGD Symbol;Acc:621762]
0.337495	4.94742e-08	Dazap1	DAZ associated protein 1 [Source:RGD Symbol;Acc:1305280]
0.514588	5.01931e-08	Cuedc1	CUE domain containing 1 [Source:RGD Symbol;Acc:1304861]
0.811683	5.23276e-08	Zfp36	zinc finger protein 36 [Source:RGD Symbol;Acc:620722]
0.665846	5.60744e-08	Ppp1r13l	protein phosphatase 1, regulatory subunit 13 like [Source:RGD Symbol;Acc:1593681]
0.513181	5.74425e-08	Clk3	CDC-like kinase 3 [Source:RGD Symbol;Acc:621259]
2.90009	5.81141e-08	Hhatl	hedgehog acyltransferase-like [Source:RGD Symbol;Acc:1311911]
0.535371	5.87101e-08	Tgfbrap1	transforming growth factor, beta receptor associated protein 1 [Source:RGD Symbol;Acc:1310772]
0.543887	5.99877e-08	Foxc2	forkhead box C2 [Source:RGD Symbol;Acc:621703]
0.398949	6.45192e-08	Fubp3	far upstream element binding protein 3 [Source:RGD Symbol;Acc:1307004]
0.672879	6.93223e-08	Ubtd1	ubiquitin domain containing 1 [Source:RGD Symbol;Acc:1308172]
0.507364	6.97551e-08	Paqr8	progestin and adipoQ receptor family member 8 [Source:RGD Symbol;Acc:1311710]
0.359223	7.71062e-08	Pcyt1a	phosphate cytidylyltransferase 1, choline, alpha [Source:RGD Symbol;Acc:70515]
0.630545	7.73473e-08	Irf1	interferon regulatory factor 1 [Source:RGD Symbol;Acc:2920]
0.332224	7.84891e-08	Ptpn9	protein tyrosine phosphatase, non-receptor type 9 [Source:RGD Symbol;Acc:628726]
0.303873	8.39981e-08	AABR07065602.1
0.421595	8.50782e-08	Csk	C-terminal Src kinase [Source:RGD Symbol;Acc:1308800]
0.361897	9.52058e-08	Setd1a	SET domain containing 1A [Source:RGD Symbol;Acc:1311624]
0.407985	9.56818e-08	Map6	microtubule-associated protein 6 [Source:RGD Symbol;Acc:61804]
0.750486	9.96708e-08	Pdcd2l	programmed cell death 2-like [Source:RGD Symbol;Acc:1589941]
0.467489	9.99785e-08	Kmt5a	lysine methyltransferase 5A [Source:RGD Symbol;Acc:1587560]
0.445296	1.0281e-07	Cdk9	cyclin-dependent kinase 9 [Source:RGD Symbol;Acc:1359638]
0.497222	1.05423e-07	Brf1	BRF1, RNA polymerase III transcription initiation factor subunit [Source:RGD Symbol;Acc:1311158]
0.461609	1.06232e-07	Dyrk1a	dual specificity tyrosine phosphorylation regulated kinase 1A [Source:RGD Symbol;Acc:2528]
0.353101	1.1224e-07	Extl3	exostosin-like glycosyltransferase 3 [Source:RGD Symbol;Acc:62065]
0.629355	1.13556e-07	Msantd3	Myb/SANT DNA binding domain containing 3 [Source:RGD Symbol;Acc:1308165]
0.358038	1.18739e-07	Vasp	vasodilator-stimulated phosphoprotein [Source:RGD Symbol;Acc:1311542]
0.438904	1.21627e-07	Trip6	thyroid hormone receptor interactor 6 [Source:RGD Symbol;Acc:1583180]
0.444119	1.22512e-07	Pgp	phosphoglycolate phosphatase [Source:RGD Symbol;Acc:1307773]
0.488519	1.34132e-07	Cd3eap	CD3e molecule associated protein [Source:RGD Symbol;Acc:1591707]
0.391959	1.39385e-07	Cerk	ceramide kinase [Source:RGD Symbol;Acc:1305019]
0.387583	1.41741e-07	Vezf1	vascular endothelial zinc finger 1 [Source:RGD Symbol;Acc:1308058]
1.8926	1.42209e-07	Cyp1a1	cytochrome P450, family 1, subfamily a, polypeptide 1 [Source:RGD Symbol;Acc:2458]
0.69001	1.49604e-07	Zfp628	zinc finger protein 628 [Source:MGI Symbol;Acc:MGI:2665174]
0.874124	1.58958e-07	LOC103690019	protein DBF4 homolog A-like [Source:RGD Symbol;Acc:9449239]
2.80246	1.62889e-07	Gdf15	growth differentiation factor 15 [Source:RGD Symbol;Acc:2674]
0.435689	1.67651e-07	Taf1d	TATA-box binding protein associated factor, RNA polymerase I subunit D [Source:RGD Symbol;Acc:1309627]
0.403024	1.71886e-07	Psmd5	proteasome 26S subunit, non-ATPase 5 [Source:RGD Symbol;Acc:1308434]
2.4891	1.7828e-07	Mycn	MYCN proto-oncogene, bHLH transcription factor [Source:RGD Symbol;Acc:1584995]
0.664795	1.86652e-07	Fbxo32	F-box protein 32 [Source:RGD Symbol;Acc:620373]
0.409688	1.94388e-07	LOC680121	similar to heat shock protein 8 [Source:RGD Symbol;Acc:1595502]
0.332742	1.94904e-07	Vars	valyl-tRNA synthetase [Source:RGD Symbol;Acc:3950]
0.746143	1.99585e-07	Prdm15	PR/SET domain 15 [Source:RGD Symbol;Acc:1310055]
0.470597	1.99847e-07	Anks6	ankyrin repeat and sterile alpha motif domain containing 6 [Source:RGD Symbol;Acc:3334]
0.681869	2.02733e-07	Traf6	TNF receptor associated factor 6 [Source:RGD Symbol;Acc:1306853]
0.362743	2.03997e-07	Mbd3	methyl-CpG binding domain protein 3 [Source:RGD Symbol;Acc:1307389]
0.322783	2.30498e-07	Arhgap11a	Rho GTPase activating protein 11A [Source:RGD Symbol;Acc:1309107]
0.291354	2.30543e-07	Prrc2a	proline-rich coiled-coil 2A [Source:RGD Symbol;Acc:1303025]
0.362909	2.3083e-07	Med15	mediator complex subunit 15 [Source:RGD Symbol;Acc:1307560]
0.475921	2.31322e-07	Schip1	schwannomin interacting protein 1 [Source:RGD Symbol;Acc:1309962]
0.391105	2.32354e-07	Crk	CRK proto-oncogene, adaptor protein [Source:RGD Symbol;Acc:2405]
0.304392	2.34416e-07	Mast2	microtubule associated serine/threonine kinase 2 [Source:RGD Symbol;Acc:1304573]
0.300579	2.40386e-07	Myo9b	myosin IXb [Source:RGD Symbol;Acc:3146]
0.350376	2.43748e-07	Slfn13	schlafen family member 13 [Source:RGD Symbol;Acc:1359139]
0.339062	2.44161e-07	Kif4a	kinesin family member 4A [Source:RGD Symbol;Acc:620526]
0.311399	2.57063e-07	Ltbr	lymphotoxin beta receptor [Source:RGD Symbol;Acc:1309448]
0.551204	2.62014e-07	Cdc25a	cell division cycle 25A [Source:RGD Symbol;Acc:621498]
0.469985	2.68127e-07	Pgs1	phosphatidylglycerophosphate synthase 1 [Source:RGD Symbol;Acc:1305052]
0.361661	2.70111e-07	Myo18a	myosin XVIIIa [Source:RGD Symbol;Acc:1562698]
1.23246	2.72696e-07	-	-
0.672258	2.78085e-07	Zbtb2	zinc finger and BTB domain containing 2 [Source:RGD Symbol;Acc:1306621]
0.385115	2.89892e-07	Il17ra	interleukin 17 receptor A [Source:RGD Symbol;Acc:1306559]
0.297481	2.94322e-07	Hnrnpdl	heterogeneous nuclear ribonucleoprotein D-like [Source:RGD Symbol;Acc:1309950]
0.253788	3.01478e-07	Actr1a	ARP1 actin related protein 1 homolog A [Source:RGD Symbol;Acc:1307025]
0.345951	3.08197e-07	Bag3	Bcl2-associated athanogene 3 [Source:RGD Symbol;Acc:1307794]
0.585697	3.15977e-07	AABR07058158.1
0.516231	3.26753e-07	Raph1	Ras association (RalGDS/AF-6) and pleckstrin homology domains 1 [Source:RGD Symbol;Acc:1308387]
0.566929	3.30215e-07	Tgif1	TGFB-induced factor homeobox 1 [Source:RGD Symbol;Acc:1310517]
0.336436	3.44951e-07	Cenpb	centromere protein B [Source:RGD Symbol;Acc:1304794]
0.289349	3.46618e-07	Mta2	metastasis associated 1 family, member 2 [Source:RGD Symbol;Acc:1306743]
0.296479	3.69963e-07	Pabpn1	poly(A) binding protein, nuclear 1 [Source:RGD Symbol;Acc:619928]
0.363284	3.71757e-07	Tbc1d20	TBC1 domain family, member 20 [Source:RGD Symbol;Acc:1303293]
0.327573	3.85888e-07	Klhl21	kelch-like family member 21 [Source:RGD Symbol;Acc:1305863]
0.427028	3.9105e-07	Rnf126	ring finger protein 126 [Source:RGD Symbol;Acc:1306011]
0.310434	4.28501e-07	Ankrd40	ankyrin repeat domain 40 [Source:RGD Symbol;Acc:1594678]
0.64839	4.35548e-07	Map3k8	mitogen-activated protein kinase kinase kinase 8 [Source:RGD Symbol;Acc:620969]
0.319416	4.35846e-07	Lrrfip1	LRR binding FLII interacting protein 1 [Source:RGD Symbol;Acc:1359548]
0.3422	4.53755e-07	Rab35	RAB35, member RAS oncogene family [Source:RGD Symbol;Acc:1306362]
0.302436	4.60496e-07	Raf1	Raf-1 proto-oncogene, serine/threonine kinase [Source:RGD Symbol;Acc:3531]
0.491834	4.72113e-07	Dlc1	DLC1 Rho GTPase activating protein [Source:RGD Symbol;Acc:68416]
0.596173	5.29904e-07	Ablim2	actin binding LIM protein family, member 2 [Source:RGD Symbol;Acc:1303094]
0.420974	5.7622e-07	Vangl1	VANGL planar cell polarity protein 1 [Source:RGD Symbol;Acc:1597324]
0.585354	6.36998e-07	Tet3	tet methylcytosine dioxygenase 3 [Source:RGD Symbol;Acc:1590584]
0.306498	6.37991e-07	Ep400	E1A binding protein p400 [Source:RGD Symbol;Acc:1304733]
0.372826	6.78711e-07	Agfg1	ArfGAP with FG repeats 1 [Source:RGD Symbol;Acc:1560041]
0.332588	6.8316e-07	Bckdk	branched chain ketoacid dehydrogenase kinase [Source:RGD Symbol;Acc:2198]
0.496484	7.07525e-07	Evi5l	ecotropic viral integration site 5-like [Source:RGD Symbol;Acc:1561962]
1.13308	7.25679e-07	Gsta5	glutathione S-transferase alpha 5 [Source:RGD Symbol;Acc:1593189]
0.510282	7.52009e-07	Slc10a7	solute carrier family 10, member 7 [Source:RGD Symbol;Acc:1564388]
0.237549	8.00201e-07	Eif4b	eukaryotic translation initiation factor 4B [Source:RGD Symbol;Acc:1306479]
0.525918	8.53451e-07	Syndig1	synapse differentiation inducing 1 [Source:RGD Symbol;Acc:1310753]
1.31089	8.54132e-07	LOC103689945	zinc finger SWIM domain-containing protein 8-like [Source:RGD Symbol;Acc:9188719]
1.05448	8.78583e-07	Gpr146	G protein-coupled receptor 146 [Source:RGD Symbol;Acc:1560731]
0.277738	9.26641e-07	Kif1c	kinesin family member 1C [Source:RGD Symbol;Acc:70928]
0.288005	9.3661e-07	Abcf1	ATP binding cassette subfamily F member 1 [Source:RGD Symbol;Acc:620286]
1.24395	9.56638e-07	Epha2	Eph receptor A2 [Source:RGD Symbol;Acc:1307204]
0.367515	1.02199e-06	Ptprm	protein tyrosine phosphatase, receptor type, M [Source:RGD Symbol;Acc:620776]
0.279067	1.04271e-06	Pcbp2	poly(rC) binding protein 2 [Source:RGD Symbol;Acc:1309626]
0.428142	1.04765e-06	Nr2c2ap	nuclear receptor 2C2-associated protein [Source:RGD Symbol;Acc:1561190]
0.269506	1.08615e-06	Aars	alanyl-tRNA synthetase [Source:RGD Symbol;Acc:1304832]
0.718262	1.09725e-06	Spred2	sprouty-related, EVH1 domain containing 2 [Source:RGD Symbol;Acc:1309304]
0.263554	1.1061e-06	Thrap3	thyroid hormone receptor associated protein 3 [Source:RGD Symbol;Acc:1306129]
0.257162	1.11169e-06	Ncapd2	non-SMC condensin I complex, subunit D2 [Source:RGD Symbol;Acc:1562596]
0.386093	1.12857e-06	Cenpa	centromere protein A [Source:RGD Symbol;Acc:1563607]
0.690569	1.14212e-06	RGD1305938	similar to expressed sequence AW549877 [Source:RGD Symbol;Acc:1305938]
0.707951	1.15295e-06	Prdm10	PR/SET domain 10 [Source:RGD Symbol;Acc:1560384]
0.357471	1.21896e-06	Flnc	filamin C [Source:RGD Symbol;Acc:1308807]
0.345524	1.22906e-06	Wwc2	WW and C2 domain containing 2 [Source:RGD Symbol;Acc:1559427]
0.257109	1.24344e-06	Itga5	integrin subunit alpha 5 [Source:RGD Symbol;Acc:2925]
0.885982	1.24637e-06	Ngf	nerve growth factor [Source:RGD Symbol;Acc:1598328]
0.31177	1.24804e-06	Scaf11	SR-related CTD-associated factor 11 [Source:RGD Symbol;Acc:1598325]
0.419892	1.30058e-06	Kcnk12	potassium two pore domain channel subfamily K member 12 [Source:RGD Symbol;Acc:68940]
0.679512	1.30294e-06	Fhdc1	FH2 domain containing 1 [Source:RGD Symbol;Acc:1311955]
0.270612	1.30767e-06	Oxsr1	oxidative-stress responsive 1 [Source:RGD Symbol;Acc:1310466]
0.786951	1.30987e-06	Tmem173	transmembrane protein 173 [Source:RGD Symbol;Acc:1562552]
0.287275	1.31115e-06	Supt6h	SPT6 homolog, histone chaperone [Source:RGD Symbol;Acc:1309290]
0.343899	1.36461e-06	Ets1	ETS proto-oncogene 1, transcription factor [Source:RGD Symbol;Acc:2583]
0.334517	1.37773e-06	Cars	cysteinyl-tRNA synthetase [Source:RGD Symbol;Acc:1310747]
0.279591	1.40038e-06	Pmepa1	prostate transmembrane protein, androgen induced 1 [Source:RGD Symbol;Acc:1308255]
0.266444	1.41447e-06	Smarca4	SWI/SNF related, matrix associated, actin dependent regulator of chromatin, subfamily a, member 4 [Source:RGD Symbol;Acc:621728]
0.318649	1.4352e-06	Srrm2	serine/arginine repetitive matrix 2 [Source:RGD Symbol;Acc:1310163]
1.23688	1.43555e-06	Gatd1	glutamine amidotransferase like class 1 domain containing 1 [Source:RGD Symbol;Acc:1304836]
0.625195	1.50915e-06	Sgk1	serum/glucocorticoid regulated kinase 1 [Source:RGD Symbol;Acc:3668]
0.311122	1.53972e-06	Pdgfrb	platelet derived growth factor receptor beta [Source:RGD Symbol;Acc:3285]
0.511648	1.63421e-06	Rflnb	refilin B [Source:RGD Symbol;Acc:1359691]
0.266113	1.67778e-06	Asap1	ArfGAP with SH3 domain, ankyrin repeat and PH domain 1 [Source:RGD Symbol;Acc:1307379]
0.374922	1.68719e-06	Wdr43	WD repeat domain 43 [Source:RGD Symbol;Acc:1565005]
0.739528	1.72842e-06	Ebf2	early B-cell factor 2 [Source:RGD Symbol;Acc:1310805]
0.379911	1.90484e-06	Srgap2	SLIT-ROBO Rho GTPase activating protein 2 [Source:RGD Symbol;Acc:1566016]
0.369223	1.91245e-06	Wdr81	WD repeat domain 81 [Source:RGD Symbol;Acc:1311334]
0.398109	1.97034e-06	Ube2j2	ubiquitin-conjugating enzyme E2, J2 [Source:RGD Symbol;Acc:1359523]
0.290487	2.0739e-06	Ctdsp1	CTD small phosphatase 1 [Source:RGD Symbol;Acc:1305629]
0.266841	2.08046e-06	Myo1c	myosin 1C [Source:RGD Symbol;Acc:620443]
0.255716	2.12629e-06	Lasp1	LIM and SH3 protein 1 [Source:RGD Symbol;Acc:68408]
0.529817	2.13072e-06	Rgs19	regulator of G-protein signaling 19 [Source:RGD Symbol;Acc:629471]
0.360694	2.13261e-06	Rhbdf1	rhomboid 5 homolog 1 [Source:RGD Symbol;Acc:1305075]
0.264409	2.15951e-06	Slc48a1	solute carrier family 48 member 1 [Source:RGD Symbol;Acc:1562880]
0.428116	2.1639e-06	Klhdc8b	kelch domain containing 8B [Source:RGD Symbol;Acc:1359445]
0.374055	2.17917e-06	AABR07073038.1	poly(rC) binding protein 1 [Source:NCBI gene;Acc:500242]
0.5823	2.19043e-06	Nfkbiz	NFKB inhibitor zeta [Source:RGD Symbol;Acc:1310834]
0.282732	2.23039e-06	Tcerg1	transcription elongation regulator 1 [Source:RGD Symbol;Acc:1311748]
0.287471	2.26126e-06	Trim28	tripartite motif-containing 28 [Source:RGD Symbol;Acc:620289]
0.300471	2.26725e-06	Puf60	poly-U binding splicing factor 60 [Source:RGD Symbol;Acc:621674]
0.371872	2.39043e-06	Ctdp1	CTD phosphatase subunit 1 [Source:RGD Symbol;Acc:1311755]
0.434193	2.45798e-06	Slc6a6	solute carrier family 6 member 6 [Source:RGD Symbol;Acc:61912]
0.337752	2.47702e-06	Ylpm1	YLP motif containing 1 [Source:RGD Symbol;Acc:1564946]
0.307052	2.48902e-06	Slc1a4	solute carrier family 1 member 4 [Source:RGD Symbol;Acc:735146]
0.332766	2.51315e-06	Tomm40	translocase of outer mitochondrial membrane 40 [Source:RGD Symbol;Acc:1303022]
5.69814	2.52448e-06	Pdcd5	programmed cell death 5 [Source:RGD Symbol;Acc:1310561]
0.274121	2.52787e-06	Fermt2	fermitin family member 2 [Source:RGD Symbol;Acc:1311799]
0.556057	2.56457e-06	Dnajb5	DnaJ heat shock protein family (Hsp40) member B5 [Source:RGD Symbol;Acc:1307453]
0.754714	2.57836e-06	Frmd4b	FERM domain containing 4B [Source:RGD Symbol;Acc:620172]
0.388892	2.61052e-06	LOC102549726	uncharacterized LOC102549726 [Source:RGD Symbol;Acc:7707260]
0.573001	2.68063e-06	Abtb2	ankyrin repeat and BTB domain containing 2 [Source:RGD Symbol;Acc:620724]
0.408441	2.7765e-06	Foxp4	forkhead box P4 [Source:RGD Symbol;Acc:1311386]
0.309037	2.84295e-06	Gata2	GATA binding protein 2 [Source:RGD Symbol;Acc:2664]
0.373706	2.84308e-06	Tedc1	tubulin epsilon and delta complex 1 [Source:RGD Symbol;Acc:1596085]
2.80709	2.96336e-06	Ino80b	INO80 complex subunit B [Source:RGD Symbol;Acc:1562258]
0.316585	2.97723e-06	Adrm1	adhesion regulating molecule 1 [Source:RGD Symbol;Acc:69248]
0.307443	3.05334e-06	Cul1	cullin 1 [Source:RGD Symbol;Acc:1308157]
0.309248	3.05597e-06	Ttll12	tubulin tyrosine ligase like 12 [Source:RGD Symbol;Acc:1305319]
0.385077	3.08232e-06	Rexo1	RNA exonuclease 1 homolog [Source:RGD Symbol;Acc:1309872]
0.374518	3.09608e-06	Dnajb12	DnaJ heat shock protein family (Hsp40) member B12 [Source:RGD Symbol;Acc:1359677]
0.385	3.11829e-06	Flywch1	FLYWCH-type zinc finger 1 [Source:RGD Symbol;Acc:1309385]
0.572411	3.18864e-06	Wdr4	WD repeat domain 4 [Source:RGD Symbol;Acc:1585179]
0.358745	3.20944e-06	Sec24b	SEC24 homolog B, COPII coat complex component [Source:RGD Symbol;Acc:1309358]
0.326924	3.22027e-06	Cep170b	centrosomal protein 170B [Source:RGD Symbol;Acc:1595689]
0.330222	3.3779e-06	Smap2	small ArfGAP2 [Source:RGD Symbol;Acc:1308418]
0.408077	3.43645e-06	Chst12	carbohydrate sulfotransferase 12 [Source:RGD Symbol;Acc:1308214]
0.244246	3.45179e-06	LOC681410	hypothetical protein LOC681410 [Source:RGD Symbol;Acc:1595414]
0.319963	3.48892e-06	Capn5	calpain 5 [Source:RGD Symbol;Acc:620084]
0.315108	3.63547e-06	Npepps	aminopeptidase puromycin sensitive [Source:RGD Symbol;Acc:619962]
0.400405	3.64262e-06	Chmp6	charged multivesicular body protein 6 [Source:RGD Symbol;Acc:1565325]
0.239626	3.77228e-06	Mprip	myosin phosphatase Rho interacting protein [Source:RGD Symbol;Acc:619947]
0.532624	3.81843e-06	Nol12	nucleolar protein 12 [Source:RGD Symbol;Acc:1305327]
0.991668	3.82175e-06	Trib1	tribbles pseudokinase 1 [Source:RGD Symbol;Acc:621596]
0.274388	3.90782e-06	Sf3b4	splicing factor 3b, subunit 4 [Source:RGD Symbol;Acc:1309667]
0.284201	3.92276e-06	Dlgap5	DLG associated protein 5 [Source:RGD Symbol;Acc:1311247]
0.398564	4.26426e-06	Ell	elongation factor for RNA polymerase II [Source:RGD Symbol;Acc:1311121]
0.25587	4.3761e-06	Tubb5	tubulin, beta 5 class I [Source:RGD Symbol;Acc:628596]
0.414917	4.44267e-06	Rxra	retinoid X receptor alpha [Source:RGD Symbol;Acc:3610]
0.305869	4.52457e-06	Tns3	tensin 3 [Source:RGD Symbol;Acc:1564174]
0.753028	4.65418e-06	Mllt3	MLLT3, super elongation complex subunit [Source:RGD Symbol;Acc:620940]
0.297165	4.77527e-06	Lsm14a	LSM14A mRNA processing body assembly factor [Source:RGD Symbol;Acc:1305695]
0.35206	4.78579e-06	Nup205	nucleoporin 205 [Source:RGD Symbol;Acc:1309413]
0.262902	4.80788e-06	Snrnp70	small nuclear ribonucleoprotein U1 subunit 70 [Source:RGD Symbol;Acc:1307120]
0.434465	4.82516e-06	E130309D02Rik	RIKEN cDNA E130309D02 gene [Source:MGI Symbol;Acc:MGI:2442621]
0.390277	4.94938e-06	Kctd9	potassium channel tetramerization domain containing 9 [Source:RGD Symbol;Acc:1312010]
0.270005	4.96558e-06	Kif23	kinesin family member 23 [Source:RGD Symbol;Acc:1308596]
0.335971	4.9995e-06	Arid5b	AT-rich interaction domain 5B [Source:RGD Symbol;Acc:1311735]
0.995292	5.11858e-06	Myc	MYC proto-oncogene, bHLH transcription factor [Source:RGD Symbol;Acc:3130]
0.452769	5.13495e-06	Bcl2l1	Bcl2-like 1 [Source:RGD Symbol;Acc:2200]
1.53683	5.2568e-06	-	-
0.337491	5.28204e-06	Fip1l1	factor interacting with PAPOLA and CPSF1 [Source:RGD Symbol;Acc:1309336]
0.359141	5.46705e-06	Akt1s1	AKT1 substrate 1 [Source:RGD Symbol;Acc:1312049]
0.921255	5.56158e-06	-	PF00536:SAM domain (Sterile alpha motif)
0.329299	5.5912e-06	Snta1	syntrophin, alpha 1 [Source:RGD Symbol;Acc:1307068]
0.618294	5.70848e-06	Hbegf	heparin-binding EGF-like growth factor [Source:RGD Symbol;Acc:2526]
0.258772	5.71276e-06	Tnks1bp1	tankyrase 1 binding protein 1 [Source:RGD Symbol;Acc:1312021]
0.331541	6.07839e-06	Rpl7l1	ribosomal protein L7-like 1 [Source:RGD Symbol;Acc:1308469]
0.261505	6.09347e-06	Specc1l	sperm antigen with calponin homology and coiled-coil domains 1-like [Source:RGD Symbol;Acc:1309570]
0.362213	6.22786e-06	Akirin2	akirin 2 [Source:RGD Symbol;Acc:1307791]
3.72165	6.23579e-06	Acot1	acyl-CoA thioesterase 1 [Source:RGD Symbol;Acc:70894]
0.352303	6.23805e-06	Sf3a2	splicing factor 3a, subunit 2 [Source:RGD Symbol;Acc:1308627]
0.326945	6.28907e-06	Phlpp1	PH domain and leucine rich repeat protein phosphatase 1 [Source:RGD Symbol;Acc:621308]
0.463074	6.94694e-06	Spdl1	spindle apparatus coiled-coil protein 1 [Source:RGD Symbol;Acc:1306908]
0.314504	6.97101e-06	Grk6	G protein-coupled receptor kinase 6 [Source:RGD Symbol;Acc:61986]
0.297053	7.01848e-06	Eng	endoglin [Source:RGD Symbol;Acc:1593188]
0.341225	7.16476e-06	Gja1	gap junction protein, alpha 1 [Source:RGD Symbol;Acc:2690]
0.294529	7.32072e-06	Rras2	RAS related 2 [Source:RGD Symbol;Acc:1310793]
0.271304	7.47894e-06	Mgat1	mannosyl (alpha-1,3-)-glycoprotein beta-1,2-N-acetylglucosaminyltransferase [Source:RGD Symbol;Acc:620097]
0.363685	7.55517e-06	Med13	mediator complex subunit 13 [Source:RGD Symbol;Acc:1304829]
0.663306	7.55777e-06	Gab2	GRB2-associated binding protein 2 [Source:RGD Symbol;Acc:621367]
0.286394	7.59705e-06	Dock8	dedicator of cytokinesis 8 [Source:RGD Symbol;Acc:1561588]
0.350975	7.72693e-06	Aimp2	aminoacyl tRNA synthetase complex-interacting multifunctional protein 2 [Source:RGD Symbol;Acc:1560787]
0.966136	7.81661e-06	Fgf22	fibroblast growth factor 22 [Source:RGD Symbol;Acc:620177]
0.243414	7.86011e-06	Eif3b	eukaryotic translation initiation factor 3, subunit B [Source:RGD Symbol;Acc:1309018]
0.398444	7.91604e-06	Pak1ip1	PAK1 interacting protein 1 [Source:RGD Symbol;Acc:1565353]
0.50405	8.02477e-06	Grwd1	glutamate-rich WD repeat containing 1 [Source:RGD Symbol;Acc:1310649]
0.379935	8.27715e-06	Pkn1	protein kinase N1 [Source:RGD Symbol;Acc:69308]
0.275706	8.92662e-06	Wsb2	WD repeat and SOCS box-containing 2 [Source:RGD Symbol;Acc:1359599]
0.38702	8.9772e-06	Pak4	p21 (RAC1) activated kinase 4 [Source:RGD Symbol;Acc:1307705]
1.01264	9.01734e-06	Mir3074	microRNA 3074 [Source:RGD Symbol;Acc:4888553]
0.276041	9.29464e-06	Bub1b	BUB1 mitotic checkpoint serine/threonine kinase B [Source:RGD Symbol;Acc:619791]
0.531171	9.35442e-06	Plekha6	pleckstrin homology domain containing A6 [Source:RGD Symbol;Acc:1564395]
0.300987	9.51372e-06	Ppm1g	protein phosphatase, Mg2+/Mn2+ dependent, 1G [Source:RGD Symbol;Acc:628676]
0.304268	9.65741e-06	Sik3	SIK family kinase 3 [Source:RGD Symbol;Acc:1593938]
0.259027	9.78608e-06	Mapk6	mitogen-activated protein kinase 6 [Source:RGD Symbol;Acc:62087]
0.317025	1.0196e-05	Nup98	nucleoporin 98 [Source:RGD Symbol;Acc:71033]
0.276281	1.03448e-05	Notch2	notch 2 [Source:RGD Symbol;Acc:3188]
0.276269	1.03943e-05	Arhgef12	Rho guanine nucleotide exchange factor 12 [Source:RGD Symbol;Acc:1305111]
0.343279	1.04037e-05	Atxn2	ataxin 2 [Source:RGD Symbol;Acc:1306637]
0.270199	1.07826e-05	Polr2m	RNA polymerase II subunit M [Source:RGD Symbol;Acc:619847]
0.341456	1.1262e-05	Stk24	serine/threonine kinase 24 [Source:RGD Symbol;Acc:1561742]
0.691804	1.13039e-05	-	-
0.267978	1.14778e-05	Mxd4	Max dimerization protein 4 [Source:RGD Symbol;Acc:1305093]
0.376183	1.17596e-05	Mus81	MUS81 structure-specific endonuclease subunit [Source:RGD Symbol;Acc:1311957]
0.330161	1.18995e-05	Pcif1	PDX1 C-terminal inhibiting factor 1 [Source:RGD Symbol;Acc:1310800]
0.328792	1.19384e-05	Yars	tyrosyl-tRNA synthetase [Source:RGD Symbol;Acc:1307616]
0.458285	1.20594e-05	Sh3bp4	SH3-domain binding protein 4 [Source:RGD Symbol;Acc:620219]
0.341678	1.22484e-05	Smg9	SMG9 nonsense mediated mRNA decay factor [Source:RGD Symbol;Acc:1309888]
0.347578	1.25689e-05	Nxn	nucleoredoxin [Source:RGD Symbol;Acc:1310489]
0.317573	1.27297e-05	Ackr4	atypical chemokine receptor 4 [Source:RGD Symbol;Acc:1596453]
0.495531	1.27907e-05	Tacc2	transforming, acidic coiled-coil containing protein 2 [Source:RGD Symbol;Acc:1303004]
0.636066	1.32818e-05	Spsb4	splA/ryanodine receptor domain and SOCS box containing 4 [Source:RGD Symbol;Acc:1562307]
0.358451	1.34737e-05	Klf11	Kruppel-like factor 11 [Source:RGD Symbol;Acc:1306646]
0.323448	1.402e-05	Gsr	glutathione-disulfide reductase [Source:RGD Symbol;Acc:621747]
0.256181	1.42974e-05	Fat1	FAT atypical cadherin 1 [Source:RGD Symbol;Acc:621254]
0.27267	1.46698e-05	Psmd3	proteasome 26S subunit, non-ATPase 3 [Source:RGD Symbol;Acc:1311470]
0.373849	1.48846e-05	Armc5	armadillo repeat containing 5 [Source:RGD Symbol;Acc:1306553]
0.344961	1.49332e-05	Klf3	Kruppel like factor 3 [Source:RGD Symbol;Acc:1593290]
0.374626	1.5248e-05	Dda1	DET1 and DDB1 associated 1 [Source:RGD Symbol;Acc:1584153]
0.526135	1.53428e-05	LOC688655	similar to heat shock protein 8 [Source:RGD Symbol;Acc:1586445]
0.632178	1.53464e-05	Ypel2	yippee-like 2 [Source:RGD Symbol;Acc:1311564]
0.300155	1.66719e-05	Khsrp	KH-type splicing regulatory protein [Source:RGD Symbol;Acc:621828]
0.291461	1.7074e-05	Kat7	K(lysine) acetyltransferase 7 [Source:MGI Symbol;Acc:MGI:2182799]
0.238661	1.79079e-05	Slc39a13	solute carrier family 39 member 13 [Source:RGD Symbol;Acc:1304695]
0.266117	1.79904e-05	Zfp106	zinc finger protein 106 [Source:MGI Symbol;Acc:MGI:1270153]
0.282158	1.80214e-05	Pdcl3	phosducin-like 3 [Source:RGD Symbol;Acc:1309663]
0.35726	1.88372e-05	Stx18	syntaxin 18 [Source:RGD Symbol;Acc:1310058]
0.299071	1.8902e-05	Rela	RELA proto-oncogene, NF-kB subunit [Source:RGD Symbol;Acc:727889]
0.297424	1.9356e-05	Cyth3	cytohesin 3 [Source:RGD Symbol;Acc:620399]
0.60999	2.01976e-05	Fam204a	family with sequence similarity 204, member A [Source:RGD Symbol;Acc:1305500]
0.279794	2.03931e-05	Acbd3	acyl-CoA binding domain containing 3 [Source:RGD Symbol;Acc:727851]
0.295991	2.07544e-05	Ddx54	DEAD-box helicase 54 [Source:RGD Symbol;Acc:1562539]
0.264422	2.14188e-05	Pum1	pumilio RNA-binding family member 1 [Source:RGD Symbol;Acc:1307190]
0.288721	2.15551e-05	Bin1	bridging integrator 1 [Source:RGD Symbol;Acc:621786]
0.359605	2.17978e-05	AABR07072017.1
0.34462	2.21064e-05	Crebbp	CREB binding protein [Source:RGD Symbol;Acc:2401]
0.300619	2.25926e-05	Iars	isoleucyl-tRNA synthetase [Source:RGD Symbol;Acc:621022]
0.435405	2.28064e-05	Mta3	metastasis associated 1 family, member 3 [Source:RGD Symbol;Acc:1306803]
0.565891	2.30216e-05	Chic2	cysteine-rich hydrophobic domain 2 [Source:RGD Symbol;Acc:1309278]
0.225915	2.3746e-05	Hnrnpul1	heterogeneous nuclear ribonucleoprotein U-like 1 [Source:RGD Symbol;Acc:1307456]
0.923978	2.39865e-05	Ciart	circadian associated repressor of transcription [Source:RGD Symbol;Acc:1566380]
0.239229	2.42859e-05	Tubb4b	tubulin, beta 4B class IVb [Source:RGD Symbol;Acc:735101]
0.330711	2.44377e-05	AABR07060833.1
0.301442	2.4678e-05	Aup1	AUP1, lipid droplet regulating VLDL assembly factor [Source:RGD Symbol;Acc:1591777]
0.453788	2.48376e-05	Ccdc9b	coiled-coil domain containing 9B [Source:RGD Symbol;Acc:1565536]
0.566838	2.54718e-05	Rhod	ras homolog family member D [Source:RGD Symbol;Acc:1310985]
0.279286	2.58476e-05	Rasa1	RAS p21 protein activator 1 [Source:RGD Symbol;Acc:3537]
0.354017	2.6093e-05	Ube2g2	ubiquitin-conjugating enzyme E2G 2 [Source:RGD Symbol;Acc:1304860]
0.346365	2.63734e-05	Ssbp2	single-stranded DNA binding protein 2 [Source:RGD Symbol;Acc:1562968]
0.257349	2.70915e-05	Farp1	FERM, ARH/RhoGEF and pleckstrin domain protein 1 [Source:RGD Symbol;Acc:1305346]
0.352147	2.78638e-05	Fam136a	family with sequence similarity 136, member A [Source:RGD Symbol;Acc:1304825]
0.4933	2.86034e-05	-	PF07172:Glycine rich protein family
0.467583	2.86667e-05	Gcnt2	glucosaminyl (N-acetyl) transferase 2 [Source:RGD Symbol;Acc:1303198]
0.474678	2.90927e-05	Mcph1	microcephalin 1 [Source:RGD Symbol;Acc:1560642]
0.477033	2.94382e-05	Clec16a	C-type lectin domain containing 16A [Source:RGD Symbol;Acc:1305773]
0.735655	2.97551e-05	AABR07049578.1
0.443641	2.9823e-05	AABR07033324.1
0.38147	3.02598e-05	Hs6st1	heparan sulfate 6-O-sulfotransferase 1 [Source:RGD Symbol;Acc:1309218]
0.256415	3.04019e-05	Dpp9	dipeptidyl peptidase 9 [Source:RGD Symbol;Acc:1588575]
0.370832	3.04459e-05	Ddx52	DExD-box helicase 52 [Source:RGD Symbol;Acc:621743]
0.228873	3.08359e-05	Bcl9l	B-cell CLL/lymphoma 9-like [Source:RGD Symbol;Acc:1309096]
0.343849	3.09287e-05	Gnl3	G protein nucleolar 3 [Source:RGD Symbol;Acc:631354]
0.314566	3.16953e-05	Cdk17	cyclin-dependent kinase 17 [Source:RGD Symbol;Acc:1565593]
0.27462	3.22486e-05	Gpr176	G protein-coupled receptor 176 [Source:RGD Symbol;Acc:621718]
0.349163	3.23202e-05	Mvb12b	multivesicular body subunit 12B [Source:RGD Symbol;Acc:1309709]
0.26499	3.24876e-05	Hdgfl2	HDGF like 2 [Source:RGD Symbol;Acc:621013]
0.265205	3.28222e-05	Hnrnpd	heterogeneous nuclear ribonucleoprotein D [Source:RGD Symbol;Acc:620365]
0.261922	3.31276e-05	Rangap1	RAN GTPase activating protein 1 [Source:RGD Symbol;Acc:1310380]
0.287447	3.33019e-05	Dkc1	dyskerin pseudouridine synthase 1 [Source:RGD Symbol;Acc:621780]
0.261857	3.33904e-05	Ubc	ubiquitin C [Source:RGD Symbol;Acc:621244]
0.395174	3.3433e-05	Tmem222	transmembrane protein 222 [Source:RGD Symbol;Acc:1304793]
0.299293	3.34387e-05	Plekha1	pleckstrin homology domain containing A1 [Source:RGD Symbol;Acc:1564153]
0.313631	3.34444e-05	Tax1bp3	Tax1 binding protein 3 [Source:RGD Symbol;Acc:1308924]
0.244416	3.45901e-05	Fasn	fatty acid synthase [Source:RGD Symbol;Acc:620665]
0.184613	3.52356e-05	Vim	vimentin [Source:RGD Symbol;Acc:621646]
0.710184	3.57221e-05	Rgs17	regulator of G-protein signaling 17 [Source:RGD Symbol;Acc:1305515]
0.216821	3.57729e-05	Hnrnpf	heterogeneous nuclear ribonucleoprotein F [Source:RGD Symbol;Acc:620366]
0.220653	3.64279e-05	Mmp14	matrix metallopeptidase 14 [Source:RGD Symbol;Acc:620198]
0.381755	3.67118e-05	Elp6	elongator acetyltransferase complex subunit 6 [Source:RGD Symbol;Acc:1305478]
0.611972	3.75267e-05	Trim16	tripartite motif-containing 16 [Source:RGD Symbol;Acc:1309749]
0.294549	3.79433e-05	Rapgef1	Rap guanine nucleotide exchange factor 1 [Source:RGD Symbol;Acc:619793]
0.347476	3.81709e-05	Pimreg	PICALM interacting mitotic regulator [Source:RGD Symbol;Acc:1308747]
0.34763	3.83847e-05	Sart3	squamous cell carcinoma antigen recognized by T-cells 3 [Source:RGD Symbol;Acc:1311646]
0.279576	3.84696e-05	Triobp	TRIO and F-actin binding protein [Source:RGD Symbol;Acc:1308485]
0.222336	4.04049e-05	Ctbp1	C-terminal binding protein 1 [Source:RGD Symbol;Acc:2441]
0.271659	4.04596e-05	Arl8a	ADP-ribosylation factor like GTPase 8A [Source:RGD Symbol;Acc:1565940]
0.342072	4.32838e-05	Ralb	RAS like proto-oncogene B [Source:RGD Symbol;Acc:619852]
0.366527	4.35397e-05	Usp10	ubiquitin specific peptidase 10 [Source:RGD Symbol;Acc:1561965]
0.325323	4.46078e-05	Tdrd7	tudor domain containing 7 [Source:RGD Symbol;Acc:619724]
0.239314	4.69638e-05	Smarcc2	SWI/SNF related, matrix associated, actin dependent regulator of chromatin, subfamily c, member 2 [Source:RGD Symbol;Acc:1597704]
0.300883	4.81004e-05	Zc3h18	zinc finger CCCH-type containing 18 [Source:RGD Symbol;Acc:1303257]
0.473643	4.87195e-05	Nxt1	nuclear transport factor 2-like export factor 1 [Source:RGD Symbol;Acc:1309327]
0.466399	4.94184e-05	Ubald2	UBA-like domain containing 2 [Source:RGD Symbol;Acc:1311298]
0.260593	4.94764e-05	Cav2	caveolin 2 [Source:RGD Symbol;Acc:620348]
0.507872	4.96136e-05	Mxd1	max dimerization protein 1 [Source:RGD Symbol;Acc:1564525]
0.280685	4.96907e-05	Ccng2	cyclin G2 [Source:RGD Symbol;Acc:1305002]
0.719232	4.97732e-05	Tnfaip8l1	TNF alpha induced protein 8 like 1 [Source:RGD Symbol;Acc:1588574]
0.317728	5.08071e-05	Tjap1	tight junction associated protein 1 [Source:RGD Symbol;Acc:1308708]
0.317229	5.11962e-05	Itga3	integrin subunit alpha 3 [Source:RGD Symbol;Acc:1310333]
0.268933	5.16032e-05	Tab2	TGF-beta activated kinase 1/MAP3K7 binding protein 2 [Source:RGD Symbol;Acc:1309527]
0.281081	5.19338e-05	Plcb3	phospholipase C beta 3 [Source:RGD Symbol;Acc:61993]
0.760285	5.23886e-05	Phlda1	pleckstrin homology-like domain, family A, member 1 [Source:RGD Symbol;Acc:3836]
0.481415	5.26094e-05	Hoxb3	homeo box B3 [Source:RGD Symbol;Acc:1310780]
0.239663	5.4629e-05	Dnaja2	DnaJ heat shock protein family (Hsp40) member A2 [Source:RGD Symbol;Acc:71001]
0.237476	5.51134e-05	Clip1	CAP-GLY domain containing linker protein 1 [Source:RGD Symbol;Acc:67404]
0.25748	5.57646e-05	Bok	BOK, BCL2 family apoptosis regulator [Source:RGD Symbol;Acc:70984]
0.293728	5.59702e-05	Gadd45gip1	GADD45G interacting protein 1 [Source:RGD Symbol;Acc:1309249]
0.359214	5.60144e-05	Prcc	papillary renal cell carcinoma (translocation-associated) [Source:RGD Symbol;Acc:1309037]
1.2127	5.61299e-05	Osgin1	oxidative stress induced growth inhibitor 1 [Source:RGD Symbol;Acc:620679]
0.365421	5.68339e-05	Smndc1	survival motor neuron domain containing 1 [Source:RGD Symbol;Acc:1309151]
0.252628	5.69058e-05	Arpc4	actin related protein 2/3 complex, subunit 4 [Source:RGD Symbol;Acc:1310096]
0.310402	5.81466e-05	Gstp1	glutathione S-transferase pi 1 [Source:RGD Symbol;Acc:2758]
0.199363	5.81642e-05	Cnbp	CCHC-type zinc finger, nucleic acid binding protein [Source:RGD Symbol;Acc:621807]
0.371306	5.86867e-05	Chtf18	chromosome transmission fidelity factor 18 [Source:RGD Symbol;Acc:1310473]
0.501482	5.90407e-05	Zswim4	zinc finger, SWIM-type containing 4 [Source:RGD Symbol;Acc:1308020]
0.262308	5.97469e-05	Ndrg1	N-myc downstream regulated 1 [Source:RGD Symbol;Acc:1307303]
0.707183	6.06359e-05	Ntan1	N-terminal Asn amidase [Source:MGI Symbol;Acc:MGI:108471]
0.361385	6.07002e-05	Slc8a1	solute carrier family 8 member A1 [Source:RGD Symbol;Acc:3717]
0.284025	6.14389e-05	Ptpn23	protein tyrosine phosphatase, non-receptor type 23 [Source:RGD Symbol;Acc:619892]
0.195986	6.23358e-05	Wdr1	WD repeat domain 1 [Source:RGD Symbol;Acc:1305789]
0.221923	6.26196e-05	Ankh	ANKH inorganic pyrophosphate transport regulator [Source:RGD Symbol;Acc:619925]
0.27171	6.31115e-05	Ddx24	DEAD-box helicase 24 [Source:RGD Symbol;Acc:727929]
0.271058	6.34759e-05	C1qbp	complement C1q binding protein [Source:RGD Symbol;Acc:2230]
0.35046	6.42725e-05	PVR	poliovirus receptor [Source:RGD Symbol;Acc:3813]
0.362206	6.98306e-05	Impact	impact RWD domain protein [Source:RGD Symbol;Acc:1591977]
0.452386	7.06441e-05	-	-
0.493516	7.18989e-05	Jmjd6	arginine demethylase and lysine hydroxylase [Source:RGD Symbol;Acc:1305395]
0.41824	7.49285e-05	Pdp1	pyruvate dehyrogenase phosphatase catalytic subunit 1 [Source:RGD Symbol;Acc:620393]
0.454556	7.51395e-05	Map2k5	mitogen activated protein kinase kinase 5 [Source:RGD Symbol;Acc:61890]
0.262906	7.62518e-05	B4galt5	beta-1,4-galactosyltransferase 5 [Source:RGD Symbol;Acc:1310062]
0.329498	7.64346e-05	Wac	WW domain containing adaptor with coiled-coil [Source:RGD Symbol;Acc:1562407]
0.325513	7.7355e-05	Gnai1	G protein subunit alpha i1 [Source:RGD Symbol;Acc:2713]
0.30374	7.77997e-05	Fez2	fasciculation and elongation protein zeta 2 [Source:RGD Symbol;Acc:619709]
0.28004	7.81128e-05	Ctif	cap binding complex dependent translation initiation factor [Source:RGD Symbol;Acc:1311887]
0.271122	7.85946e-05	Arih2	ariadne RBR E3 ubiquitin protein ligase 2 [Source:RGD Symbol;Acc:1305839]
0.260069	8.07198e-05	Rere	arginine-glutamic acid dipeptide repeats [Source:RGD Symbol;Acc:629475]
0.257742	8.27412e-05	Slain2	SLAIN motif family, member 2 [Source:RGD Symbol;Acc:1311593]
0.285989	8.28686e-05	Ndel1	nudE neurodevelopment protein 1-like 1 [Source:RGD Symbol;Acc:621235]
0.284279	8.28755e-05	Naglu	N-acetyl-alpha-glucosaminidase [Source:RGD Symbol;Acc:1564228]
0.306578	8.30398e-05	Tmem63a	transmembrane protein 63a [Source:RGD Symbol;Acc:1306829]
0.332721	8.56895e-05	Tes	testin LIM domain protein [Source:RGD Symbol;Acc:1566346]
0.340233	8.76293e-05	Ppfia1	PTPRF interacting protein alpha 1 [Source:RGD Symbol;Acc:1309009]
0.243265	8.78907e-05	Rragc	Ras-related GTP binding C [Source:RGD Symbol;Acc:1311760]
0.368964	8.89374e-05	Slc7a1	solute carrier family 7 member 1 [Source:RGD Symbol;Acc:3716]
0.278894	8.89919e-05	Pmm2	phosphomannomutase 2 [Source:RGD Symbol;Acc:1309366]
0.289103	8.94247e-05	Ptpn12	protein tyrosine phosphatase, non-receptor type 12 [Source:RGD Symbol;Acc:620894]
0.236697	8.95418e-05	Susd5	sushi domain containing 5 [Source:RGD Symbol;Acc:1561132]
0.325301	8.95666e-05	RGD1308428	similar to RIKEN cDNA 4931406P16 [Source:RGD Symbol;Acc:1308428]
0.341074	8.96177e-05	Zfp609	zinc finger protein 609 [Source:RGD Symbol;Acc:1561651]
0.27515	9.18005e-05	Ect2	epithelial cell transforming 2 [Source:RGD Symbol;Acc:1308524]
0.274259	9.32535e-05	Ppm1a	protein phosphatase, Mg2+/Mn2+ dependent, 1A [Source:RGD Symbol;Acc:3373]
0.193276	9.35818e-05	Map4	microtubule-associated protein 4 [Source:RGD Symbol;Acc:1564359]
0.585551	9.38729e-05	Slc6a9	solute carrier family 6 member 9 [Source:RGD Symbol;Acc:621243]
0.365692	9.42983e-05	Gclm	glutamate cysteine ligase, modifier subunit [Source:RGD Symbol;Acc:619871]
0.266977	9.43462e-05	Cdk5rap2	CDK5 regulatory subunit associated protein 2 [Source:RGD Symbol;Acc:708451]
0.270443	9.4347e-05	Creb3l1	cAMP responsive element binding protein 3-like 1 [Source:RGD Symbol;Acc:1359613]
0.198684	9.47352e-05	Ube2d3	ubiquitin-conjugating enzyme E2D 3 [Source:RGD Symbol;Acc:619912]
0.305201	9.5247e-05	Lmo1	LIM domain only 1 [Source:RGD Symbol;Acc:621166]
0.216532	9.57523e-05	Ptpn11	protein tyrosine phosphatase, non-receptor type 11 [Source:RGD Symbol;Acc:3447]
1.6623	9.79481e-05	Mirlet7b	microRNA let-7b [Source:RGD Symbol;Acc:2325607]
0.239591	0.000100166	Cdc42bpb	CDC42 binding protein kinase beta [Source:RGD Symbol;Acc:621753]
0.298715	0.000100208	Snx7	sorting nexin 7 [Source:RGD Symbol;Acc:1305480]
0.244672	0.000101683	Letm1	leucine zipper and EF-hand containing transmembrane protein 1 [Source:RGD Symbol;Acc:1359678]
0.220446	0.00010286	Dlst	dihydrolipoamide S-succinyltransferase [Source:RGD Symbol;Acc:1359615]
0.370272	0.000103198	Uaca	uveal autoantigen with coiled-coil domains and ankyrin repeats [Source:RGD Symbol;Acc:1560011]
0.19155	0.000103867	Nrp2	neuropilin 2 [Source:RGD Symbol;Acc:621442]
0.255577	0.000104879	Nf2	neurofibromin 2 [Source:RGD Symbol;Acc:3169]
0.347926	0.000106	Brap	BRCA1 associated protein [Source:RGD Symbol;Acc:1586551]
0.911636	0.000106835	Trib2	tribbles pseudokinase 2 [Source:RGD Symbol;Acc:1564451]
0.27693	0.000108516	Soga1	suppressor of glucose, autophagy associated 1 [Source:RGD Symbol;Acc:1563627]
0.261806	0.000110872	Cabin1	calcineurin binding protein 1 [Source:RGD Symbol;Acc:620263]
0.228307	0.000114431	Sart1	SART1, U4/U6.U5 tri-snRNP-associated protein 1 [Source:RGD Symbol;Acc:61930]
0.217198	0.000114847	Cavin3	caveolae associated protein 3 [Source:RGD Symbol;Acc:628755]
0.407063	0.000115397	Trerf1	transcriptional regulating factor 1 [Source:RGD Symbol;Acc:1307167]
0.358838	0.000116785	Timm17a	translocase of inner mitochondrial membrane 17A [Source:RGD Symbol;Acc:3862]
0.229692	0.000117824	Supt5h	SPT5 homolog, DSIF elongation factor subunit [Source:RGD Symbol;Acc:1563807]
0.439232	0.000119453	AABR07061902.1
0.352695	0.000121434	Csnk2a2	casein kinase 2 alpha 2 [Source:RGD Symbol;Acc:1306882]
0.316678	0.000122143	Sipa1l1	signal-induced proliferation-associated 1 like 1 [Source:RGD Symbol;Acc:708497]
0.34435	0.000122314	Clcn6	chloride voltage-gated channel 6 [Source:RGD Symbol;Acc:1305379]
0.259372	0.000127995	Zdhhc5	zinc finger, DHHC-type containing 5 [Source:RGD Symbol;Acc:1589737]
0.415711	0.000128659	Arhgap18	Rho GTPase activating protein 18 [Source:RGD Symbol;Acc:1305053]
0.385136	0.000130159	Map3k6	mitogen-activated protein kinase kinase kinase 6 [Source:RGD Symbol;Acc:1304625]
0.595598	0.00013085	LOC103689968	protein FAM134B [Source:RGD Symbol;Acc:9390936]
0.224713	0.000132085	Slc6a8	solute carrier family 6 member 8 [Source:RGD Symbol;Acc:619711]
0.394368	0.000134271	AABR07031521.1
1.16667	0.00013458	Depp1	DEPP1, autophagy regulator [Source:RGD Symbol;Acc:1565700]
0.502593	0.000134807	Zcchc7	zinc finger CCHC-type containing 7 [Source:RGD Symbol;Acc:1310467]
0.250781	0.000135855	Tln2	talin 2 [Source:RGD Symbol;Acc:1565416]
0.253814	0.000137044	Gatad2a	GATA zinc finger domain containing 2A [Source:RGD Symbol;Acc:1310596]
0.295569	0.000139168	Nde1	nudE neurodevelopment protein 1 [Source:RGD Symbol;Acc:620038]
0.243967	0.000140154	Mybbp1a	MYB binding protein 1a [Source:RGD Symbol;Acc:62062]
0.416773	0.000140593	Eva1b	eva-1 homolog B [Source:RGD Symbol;Acc:1308876]
0.22999	0.000142966	Slc4a2	solute carrier family 4 member 2 [Source:RGD Symbol;Acc:3711]
0.374672	0.000145453	Snapc3	small nuclear RNA activating complex, polypeptide 3 [Source:RGD Symbol;Acc:1305172]
0.378138	0.000147546	Ajuba	ajuba LIM protein [Source:RGD Symbol;Acc:620407]
0.229519	0.000147639	Ext1	exostosin glycosyltransferase 1 [Source:RGD Symbol;Acc:1587375]
0.223466	0.000150407	Anp32b	acidic nuclear phosphoprotein 32 family member B [Source:RGD Symbol;Acc:621285]
0.27109	0.000150806	Ppp1r12c	protein phosphatase 1, regulatory subunit 12C [Source:RGD Symbol;Acc:1584883]
0.253532	0.000153391	Bri3	brain protein I3 [Source:RGD Symbol;Acc:1309187]
0.279587	0.000154665	Tle3	transducin-like enhancer of split 3 [Source:RGD Symbol;Acc:620292]
0.464222	0.000154909	Syne3	spectrin repeat containing, nuclear envelope family member 3 [Source:RGD Symbol;Acc:1304563]
1.20179	0.000155256	LOC100909849	frizzled-8-like [Source:RGD Symbol;Acc:6501129]
0.208131	0.000156033	Msrb3	methionine sulfoxide reductase B3 [Source:RGD Symbol;Acc:1596851]
0.379803	0.000156407	Plekha3	pleckstrin homology domain containing A3 [Source:RGD Symbol;Acc:1305244]
0.202804	0.000157033	Cspg4	chondroitin sulfate proteoglycan 4 [Source:RGD Symbol;Acc:619942]
0.352331	0.000160731	Pex14	peroxisomal biogenesis factor 14 [Source:RGD Symbol;Acc:68336]
0.261973	0.000161379	Sympk	symplekin [Source:RGD Symbol;Acc:1306735]
0.422257	0.000162042	Pdcd2	programmed cell death 2 [Source:RGD Symbol;Acc:61887]
0.232099	0.000162078	Jund	JunD proto-oncogene, AP-1 transcription factor subunit [Source:RGD Symbol;Acc:2945]
0.29783	0.000162565	Fer	FER tyrosine kinase [Source:RGD Symbol;Acc:1306273]
0.345567	0.000162914	Slc38a7	solute carrier family 38, member 7 [Source:RGD Symbol;Acc:1303268]
0.310224	0.000163032	Dcaf5	DDB1 and CUL4 associated factor 5 [Source:RGD Symbol;Acc:1306535]
0.292436	0.000165865	Junb	JunB proto-oncogene, AP-1 transcription factor subunit [Source:RGD Symbol;Acc:2944]
0.278411	0.000167977	RGD1562218	similar to RIKEN cDNA 0610039J04 [Source:RGD Symbol;Acc:1562218]
0.206136	0.000169467	Chd4	chromodomain helicase DNA binding protein 4 [Source:RGD Symbol;Acc:620064]
0.237631	0.000170529	Unc5b	unc-5 netrin receptor B [Source:RGD Symbol;Acc:621756]
0.332705	0.000170821	Pias2	protein inhibitor of activated STAT, 2 [Source:RGD Symbol;Acc:71056]
0.244347	0.000171497	Scaf8	SR-related CTD-associated factor 8 [Source:RGD Symbol;Acc:708362]
0.306428	0.000172414	Fscn1	fascin actin-bundling protein 1 [Source:MGI Symbol;Acc:MGI:1352745]
0.397187	0.000173991	Adprhl2	ADP-ribosylhydrolase like 2 [Source:RGD Symbol;Acc:1309068]
0.353054	0.000174081	Vgll3	vestigial-like family member 3 [Source:RGD Symbol;Acc:1560030]
0.245622	0.000178073	Sars	seryl-tRNA synthetase [Source:RGD Symbol;Acc:628813]
0.265138	0.0001824	Yap1	yes-associated protein 1 [Source:RGD Symbol;Acc:1306035]
0.37472	0.000185998	Gtf3c5	general transcription factor IIIC subunit 5 [Source:RGD Symbol;Acc:1305173]
0.196451	0.000187548	U2af2	U2 small nuclear RNA auxiliary factor 2 [Source:RGD Symbol;Acc:1310690]
1.99444	0.000187576	Ptprcap	protein tyrosine phosphatase, receptor type, C-associated protein [Source:RGD Symbol;Acc:1559601]
0.599058	0.000188129	Mbd5	methyl-CpG binding domain protein 5 [Source:RGD Symbol;Acc:1562961]
0.693025	0.000189588	Nr3c2	nuclear receptor subfamily 3, group C, member 2 [Source:RGD Symbol;Acc:3094]
0.236342	0.000189719	Arhgef1	Rho guanine nucleotide exchange factor 1 [Source:RGD Symbol;Acc:620951]
0.21456	0.000191136	Lrrc59	leucine rich repeat containing 59 [Source:RGD Symbol;Acc:1305092]
0.256901	0.000192882	Fam32a	family with sequence similarity 32, member A [Source:RGD Symbol;Acc:1561287]
0.418592	0.000193612	Wdr74	WD repeat domain 74 [Source:RGD Symbol;Acc:1582881]
0.23475	0.000194564	Nelfb	negative elongation factor complex member B [Source:RGD Symbol;Acc:1307832]
0.28417	0.000195263	Krt7	keratin 7 [Source:RGD Symbol;Acc:1310865]
0.362243	0.000196315	Crebrf	CREB3 regulatory factor [Source:RGD Symbol;Acc:1310862]
0.282347	0.000196842	Lima1	LIM domain and actin binding 1 [Source:RGD Symbol;Acc:1564050]
0.297532	0.000198816	Cit	citron rho-interacting serine/threonine kinase [Source:RGD Symbol;Acc:70878]
0.352806	0.000200037	Cks2	CDC28 protein kinase regulatory subunit 2 [Source:RGD Symbol;Acc:1562047]
0.254842	0.000200378	Uvrag	UV radiation resistance associated [Source:RGD Symbol;Acc:1589754]
0.281847	0.000203159	2019-03-07	membrane associated ring-CH-type finger 7 [Source:RGD Symbol;Acc:1308993]
0.288164	0.000203716	Kif20b	kinesin family member 20B [Source:RGD Symbol;Acc:1308497]
0.254987	0.000209872	Eps8l2	EPS8-like 2 [Source:RGD Symbol;Acc:1310912]
0.324008	0.000213565	Ccdc91	coiled-coil domain containing 91 [Source:RGD Symbol;Acc:1359502]
0.257641	0.000214001	Mfsd5	major facilitator superfamily domain containing 5 [Source:RGD Symbol;Acc:1305138]
0.225371	0.00021499	A3galt2	alpha 1,3-galactosyltransferase 2 [Source:RGD Symbol;Acc:727913]
0.360387	0.000215469	Ankle1	ankyrin repeat and LEM domain containing 1 [Source:RGD Symbol;Acc:1308184]
0.288703	0.000217501	Incenp	inner centromere protein [Source:RGD Symbol;Acc:1305292]
0.232773	0.000227246	Tmem259	transmembrane protein 259 [Source:RGD Symbol;Acc:1311136]
0.34957	0.000231552	Sox12	SRY box 12 [Source:RGD Symbol;Acc:1586313]
0.274493	0.00023723	Vta1	vesicle trafficking 1 [Source:RGD Symbol;Acc:1305031]
2.08927	0.000238907	Spns2	sphingolipid transporter 2 [Source:RGD Symbol;Acc:2303312]
0.335298	0.000255204	Paxip1	PAX interacting protein 1 [Source:RGD Symbol;Acc:1307547]
0.272905	0.000255398	Gsk3a	glycogen synthase kinase 3 alpha [Source:RGD Symbol;Acc:620351]
0.253344	0.000258103	Usp4	ubiquitin specific peptidase 4 [Source:RGD Symbol;Acc:1587387]
0.678437	0.000268287	Plce1	phospholipase C, epsilon 1 [Source:RGD Symbol;Acc:69424]
0.291846	0.000274092	Foxn2	forkhead box N2 [Source:RGD Symbol;Acc:1562291]
0.252663	0.000274513	Dhps	deoxyhypusine synthase [Source:RGD Symbol;Acc:1303326]
0.288226	0.000274538	Prkar2a	protein kinase cAMP-dependent type 2 regulatory subunit alpha [Source:RGD Symbol;Acc:3393]
0.260401	0.00027591	Txlna	taxilin alpha [Source:RGD Symbol;Acc:1583435]
0.371459	0.00027622	Nectin3	nectin cell adhesion molecule 3 [Source:RGD Symbol;Acc:1309516]
0.671823	0.000279122	Syde2	synapse defective Rho GTPase homolog 2 [Source:RGD Symbol;Acc:1564206]
0.53019	0.000282169	Cdc42ep3	CDC42 effector protein 3 [Source:RGD Symbol;Acc:1305858]
0.315017	0.000288777	Tcf7l1	transcription factor 7 like 1 [Source:RGD Symbol;Acc:1311671]
0.295622	0.00029206	Bax	BCL2 associated X, apoptosis regulator [Source:RGD Symbol;Acc:2192]
0.257969	0.000295745	Clint1	clathrin interactor 1 [Source:RGD Symbol;Acc:1303328]
0.206652	0.000298893	Dnaja1	DnaJ heat shock protein family (Hsp40) member A1 [Source:RGD Symbol;Acc:620942]
0.427715	0.000300583	Hmga2	high mobility group AT-hook 2 [Source:RGD Symbol;Acc:620617]
0.210913	0.000301727	Ddx23	DEAD-box helicase 23 [Source:RGD Symbol;Acc:1308685]
0.192037	0.000302661	Flna	filamin A [Source:RGD Symbol;Acc:1560614]
0.302747	0.000303941	Pik3cd	phosphatidylinositol-4,5-bisphosphate 3-kinase, catalytic subunit delta [Source:RGD Symbol;Acc:1310990]
0.318767	0.000308773	Sgms1	sphingomyelin synthase 1 [Source:RGD Symbol;Acc:727912]
0.220361	0.000311369	Ap2a1	adaptor related protein complex 2 subunit alpha 1 [Source:RGD Symbol;Acc:1306254]
0.373622	0.000313341	Tesk1	testis associated actin remodelling kinase 1 [Source:RGD Symbol;Acc:62059]
0.354976	0.000315665	Pgr	progesterone receptor [Source:RGD Symbol;Acc:3317]
0.242872	0.000316882	Slmap	sarcolemma associated protein [Source:RGD Symbol;Acc:1307674]
0.260211	0.000317693	Tmem131	transmembrane protein 131 [Source:RGD Symbol;Acc:1309266]
0.203204	0.000318407	Anln	anillin, actin binding protein [Source:RGD Symbol;Acc:1561367]
0.391424	0.000319788	Flt4	fms-related tyrosine kinase 4 [Source:RGD Symbol;Acc:621737]
0.221672	0.000319908	Cdc42bpa	CDC42 binding protein kinase alpha [Source:RGD Symbol;Acc:621406]
0.374526	0.000323271	Jag1	jagged 1 [Source:RGD Symbol;Acc:2937]
0.297654	0.000323576	Got1	glutamic-oxaloacetic transaminase 1 [Source:RGD Symbol;Acc:2721]
0.261002	0.000325201	Qrich1	glutamine-rich 1 [Source:RGD Symbol;Acc:1311095]
0.295818	0.000326674	Trip10	thyroid hormone receptor interactor 10 [Source:RGD Symbol;Acc:621145]
0.238671	0.000328276	Dazap2	DAZ associated protein 2 [Source:RGD Symbol;Acc:1307407]
0.224545	0.000337515	Psmd7	proteasome 26S subunit, non-ATPase 7 [Source:RGD Symbol;Acc:1306902]
0.263645	0.000338558	Rbm17	RNA binding motif protein 17 [Source:RGD Symbol;Acc:1311208]
0.3061	0.000341073	Rgma	repulsive guidance molecule BMP co-receptor a [Source:RGD Symbol;Acc:1311983]
0.279135	0.00034302	LOC499235	LRRGT00141 [Source:RGD Symbol;Acc:1565730]
0.376856	0.00034362	Ror1	receptor tyrosine kinase-like orphan receptor 1 [Source:RGD Symbol;Acc:1559469]
1.689	0.000345382	Cpxm1	carboxypeptidase X (M14 family), member 1 [Source:RGD Symbol;Acc:1306937]
0.319718	0.000351575	Jagn1	jagunal homolog 1 [Source:RGD Symbol;Acc:1565488]
0.240598	0.000355042	Dut	deoxyuridine triphosphatase [Source:RGD Symbol;Acc:620849]
0.323927	0.000363686	Rhog	ras homolog family member G [Source:RGD Symbol;Acc:621310]
0.262741	0.000366819	Ric8a	RIC8 guanine nucleotide exchange factor A [Source:RGD Symbol;Acc:727957]
0.422269	0.000367671	Klf9	Kruppel-like factor 9 [Source:RGD Symbol;Acc:70934]
0.53258	0.000371417	Dyrk1b	dual specificity tyrosine phosphorylation regulated kinase 1B [Source:RGD Symbol;Acc:1307223]
0.180468	0.000372973	Actr3	ARP3 actin related protein 3 homolog [Source:RGD Symbol;Acc:71024]
0.271208	0.000374115	Flot1	flotillin 1 [Source:RGD Symbol;Acc:70991]
0.33624	0.000374417	Pym1	PYM homolog 1, exon junction complex associated factor [Source:RGD Symbol;Acc:1306096]
0.279946	0.000375082	Hmga1	high mobility group AT-hook 1 [Source:RGD Symbol;Acc:628699]
0.323644	0.000376228	Ppp2r3b	protein phosphatase 2, regulatory subunit B'', beta [Source:RGD Symbol;Acc:1588134]
0.260853	0.00037712	Mrpl37	mitochondrial ribosomal protein L37 [Source:RGD Symbol;Acc:619820]
0.217191	0.000378916	Pbrm1	polybromo 1 [Source:RGD Symbol;Acc:1565549]
0.265278	0.000380221	Wdfy3	WD repeat and FYVE domain containing 3 [Source:RGD Symbol;Acc:1307097]
0.228328	0.00038323	Nmt1	N-myristoyltransferase 1 [Source:RGD Symbol;Acc:628642]
0.210083	0.000396729	P4ha3	prolyl 4-hydroxylase subunit alpha 3 [Source:RGD Symbol;Acc:735150]
0.375609	0.000398243	Cdh3	cadherin 3 [Source:RGD Symbol;Acc:621089]
0.260966	0.000402218	Tjp2	tight junction protein 2 [Source:RGD Symbol;Acc:619807]
0.735511	0.000403096	Egr1	early growth response 1 [Source:RGD Symbol;Acc:2544]
0.249164	0.000403621	Mgrn1	mahogunin ring finger 1 [Source:RGD Symbol;Acc:1311862]
0.24613	0.000406221	Prpf6	pre-mRNA processing factor 6 [Source:RGD Symbol;Acc:1307103]
0.249075	0.000407415	Tmem183a	transmembrane protein 183A [Source:RGD Symbol;Acc:1309892]
0.204001	0.000408615	Cdca3	cell division cycle associated 3 [Source:RGD Symbol;Acc:1359093]
0.264971	0.000416277	Tp53	tumor protein p53 [Source:RGD Symbol;Acc:3889]
0.338719	0.000421894	Sap30	sin3 associated polypeptide [Source:MGI Symbol;Acc:MGI:1929129]
0.362185	0.000439218	Zfp512b	zinc finger protein 512B [Source:RGD Symbol;Acc:1305284]
0.279542	0.000445127	Bles03	basophilic leukemia expressed protein BLES03 [Source:RGD Symbol;Acc:628612]
0.291321	0.000450866	Homer3	homer scaffold protein 3 [Source:RGD Symbol;Acc:620706]
0.369018	0.000451183	Lrrc1	leucine rich repeat containing 1 [Source:RGD Symbol;Acc:1549773]
0.249378	0.000452164	Usp34	ubiquitin specific peptidase 34 [Source:RGD Symbol;Acc:1565181]
0.26282	0.000452662	Kctd3	potassium channel tetramerization domain containing 3 [Source:RGD Symbol;Acc:1310658]
0.279608	0.000453897	Inpp5a	inositol polyphosphate-5-phosphatase A [Source:RGD Symbol;Acc:1306168]
0.227902	0.00045688	Pcbp4	poly(rC) binding protein 4 [Source:RGD Symbol;Acc:1307910]
0.180476	0.000459077	Myof	myoferlin [Source:RGD Symbol;Acc:1564216]
0.393023	0.000461129	Etv6	ets variant 6 [Source:RGD Symbol;Acc:1559537]
0.278638	0.000463566	Pard3	par-3 family cell polarity regulator [Source:RGD Symbol;Acc:620374]
0.318196	0.000472533	AC109096.1
1.32779	0.000476486	Zfp819	zinc finger protein 819 [Source:RGD Symbol;Acc:1309564]
0.456995	0.000477918	Sphk1	sphingosine kinase 1 [Source:RGD Symbol;Acc:620048]
0.354783	0.000478571	Adcy8	adenylate cyclase 8 [Source:RGD Symbol;Acc:2036]
0.287593	0.000479761	Vps72	vacuolar protein sorting 72 homolog [Source:RGD Symbol;Acc:1306121]
0.245278	0.000479998	Tmem214	transmembrane protein 214 [Source:RGD Symbol;Acc:1311324]
0.214656	0.000480268	Usp19	ubiquitin specific peptidase 19 [Source:RGD Symbol;Acc:1303276]
0.236677	0.00048238	Lsm12	LSM12 homolog [Source:RGD Symbol;Acc:1309441]
0.287572	0.00048934	Slc22a23	solute carrier family 22, member 23 [Source:RGD Symbol;Acc:620302]
0.242107	0.000489702	AABR07049755.1	ring finger protein 220 [Source:NCBI gene;Acc:500532]
0.191151	0.000492421	Col5a3	collagen type V alpha 3 chain [Source:RGD Symbol;Acc:70922]
0.274583	0.00049336	Kat5	lysine acetyltransferase 5 [Source:RGD Symbol;Acc:621061]
0.302523	0.00049495	Hdac7	histone deacetylase 7 [Source:RGD Symbol;Acc:619982]
0.484733	0.00050005	Klhdc8a	kelch domain containing 8A [Source:RGD Symbol;Acc:1305132]
0.247139	0.000505073	Nr1d2	nuclear receptor subfamily 1, group D, member 2 [Source:RGD Symbol;Acc:628828]
0.775995	0.000506535	-	PF15826:Bcl-2-binding component 3, p53 upregulated modulator of apoptosis
0.22708	0.000506658	Aldh16a1	aldehyde dehydrogenase 16 family, member A1 [Source:RGD Symbol;Acc:1566295]
0.550751	0.000507887	Bmp2	bone morphogenetic protein 2 [Source:RGD Symbol;Acc:2211]
0.326636	0.000508977	Cactin	cactin, spliceosome C complex subunit [Source:RGD Symbol;Acc:1563634]
0.203988	0.000509588	Gak	cyclin G associated kinase [Source:RGD Symbol;Acc:621589]
0.297429	0.00051005	Xrcc1	X-ray repair cross complementing 1 [Source:RGD Symbol;Acc:619823]
0.336241	0.000517769	Abhd17c	abhydrolase domain containing 17C [Source:RGD Symbol;Acc:1308210]
0.275429	0.000520164	Timm50	translocase of inner mitochondrial membrane 50 [Source:RGD Symbol;Acc:1587684]
0.35014	0.000527263	Ugcg	UDP-glucose ceramide glucosyltransferase [Source:RGD Symbol;Acc:621870]
0.217846	0.000530072	Tars	threonyl-tRNA synthetase [Source:RGD Symbol;Acc:1359527]
2.53027	0.000532384	Mirlet7c2	microRNA let-7c-2 [Source:RGD Symbol;Acc:2325399]
0.215346	0.000537401	Sltm	SAFB-like, transcription modulator [Source:RGD Symbol;Acc:1307526]
0.469954	0.000537617	Bhlhe41	basic helix-loop-helix family, member e41 [Source:RGD Symbol;Acc:70900]
0.241206	0.000539723	Traf7	TNF receptor associated factor 7 [Source:RGD Symbol;Acc:1559653]
0.283401	0.000542016	Kctd15	potassium channel tetramerization domain containing 15 [Source:RGD Symbol;Acc:1583737]
0.299223	0.000545931	Patl1	PAT1 homolog 1, processing body mRNA decay factor [Source:RGD Symbol;Acc:1305514]
0.304368	0.000557687	Pgm5	phosphoglucomutase 5 [Source:RGD Symbol;Acc:1307969]
0.633865	0.000560017	Tmem121	transmembrane protein 121 [Source:RGD Symbol;Acc:1597216]
0.170989	0.000561978	Csnk1a1	casein kinase 1, alpha 1 [Source:RGD Symbol;Acc:71098]
0.277465	0.000563389	Pml	promyelocytic leukemia [Source:RGD Symbol;Acc:1562602]
0.348857	0.000563414	Msmo1	methylsterol monooxygenase 1 [Source:RGD Symbol;Acc:620281]
0.294988	0.000563558	Swap70	switching B-cell complex subunit SWAP70 [Source:RGD Symbol;Acc:1305579]
0.332038	0.000571158	Tfe3	transcription factor binding to IGHM enhancer 3 [Source:RGD Symbol;Acc:1559642]
1.21903	0.000572552	Bcl2	BCL2, apoptosis regulator [Source:RGD Symbol;Acc:2199]
0.209532	0.000572645	Col6a2	collagen type VI alpha 2 chain [Source:RGD Symbol;Acc:1305585]
0.191987	0.000573512	Khdrbs1	KH RNA binding domain containing, signal transduction associated 1 [Source:RGD Symbol;Acc:621459]
0.415779	0.000579775	Abl2	ABL proto-oncogene 2, non-receptor tyrosine kinase [Source:RGD Symbol;Acc:1590898]
0.697134	0.000583021	AABR07011682.1
0.455226	0.00058562	Lfng	LFNG O-fucosylpeptide 3-beta-N-acetylglucosaminyltransferase [Source:RGD Symbol;Acc:620587]
0.194086	0.000592784	Akt1	AKT serine/threonine kinase 1 [Source:RGD Symbol;Acc:2081]
0.19085	0.000594858	Ubtf	upstream binding transcription factor [Source:RGD Symbol;Acc:3927]
0.375829	0.000595054	Foxk1	forkhead box K1 [Source:RGD Symbol;Acc:1309643]
0.390603	0.00059753	Nck2	NCK adaptor protein 2 [Source:RGD Symbol;Acc:1305965]
0.21396	0.000603162	Plcg1	phospholipase C, gamma 1 [Source:RGD Symbol;Acc:3347]
0.248459	0.00060718	Ranbp3	RAN binding protein 3 [Source:RGD Symbol;Acc:1589604]
0.18647	0.000618244	Hspb1	heat shock protein family B (small) member 1 [Source:RGD Symbol;Acc:61306]
0.251267	0.000627206	Fbxw11	F-box and WD repeat domain containing 11 [Source:RGD Symbol;Acc:1309121]
0.230273	0.000630243	AC141959.1
0.286473	0.000630539	AABR07028769.1
0.270557	0.000635041	Esrra	estrogen related receptor, alpha [Source:RGD Symbol;Acc:1583866]
0.284072	0.000638939	Mrto4	MRT4 homolog, ribosome maturation factor [Source:RGD Symbol;Acc:1311709]
0.231446	0.00063913	Cd276	Cd276 molecule [Source:RGD Symbol;Acc:727815]
1.02454	0.000644802	Ptx3	pentraxin 3 [Source:RGD Symbol;Acc:1593476]
0.23242	0.00064504	LOC679539	similar to ubiquitin-conjugating enzyme E2 variant 1 [Source:RGD Symbol;Acc:1587144]
0.288828	0.000646346	Emc8	ER membrane protein complex subunit 8 [Source:RGD Symbol;Acc:1311219]
0.266943	0.000647523	Dlg5	discs large MAGUK scaffold protein 5 [Source:RGD Symbol;Acc:1308753]
0.209	0.000649219	Eif4g1	eukaryotic translation initiation factor 4 gamma, 1 [Source:RGD Symbol;Acc:1306144]
0.308026	0.000660123	Ctnnbip1	catenin, beta-interacting protein 1 [Source:RGD Symbol;Acc:1562749]
0.161232	0.000662178	Col6a1	collagen type VI alpha 1 chain [Source:RGD Symbol;Acc:1565398]
0.196415	0.000664655	2019-09-08	septin 8 [Source:RGD Symbol;Acc:1308449]
0.63396	0.000669368	Olfm2	olfactomedin 2 [Source:RGD Symbol;Acc:1309741]
0.209363	0.00067088	Zfand3	zinc finger AN1-type containing 3 [Source:RGD Symbol;Acc:1307113]
0.240438	0.000675828	Rad23a	RAD23 homolog A, nucleotide excision repair protein [Source:RGD Symbol;Acc:1309899]
0.230805	0.00068342	Lrrk1	leucine-rich repeat kinase 1 [Source:RGD Symbol;Acc:1308000]
0.182726	0.00069635	Ssrp1	structure specific recognition protein 1 [Source:RGD Symbol;Acc:621143]
0.259136	0.000714622	Mpdz	multiple PDZ domain crumbs cell polarity complex component [Source:RGD Symbol;Acc:3105]
0.270977	0.000720299	Pink1	PTEN induced putative kinase 1 [Source:RGD Symbol;Acc:1305769]
0.193357	0.000724803	Usp47	ubiquitin specific peptidase 47 [Source:RGD Symbol;Acc:1310411]
0.254524	0.000729144	Tulp4	tubby like protein 4 [Source:RGD Symbol;Acc:1564487]
0.249151	0.000736514	Tcf3	transcription factor 3 [Source:RGD Symbol;Acc:620914]
0.210989	0.000747155	Mapk14	mitogen activated protein kinase 14 [Source:RGD Symbol;Acc:70496]
0.18865	0.000748351	Srrm1	serine and arginine repetitive matrix 1 [Source:RGD Symbol;Acc:1311258]
0.260824	0.000748484	Foxm1	forkhead box M1 [Source:RGD Symbol;Acc:61807]
0.241848	0.000754365	Hirip3	HIRA interacting protein 3 [Source:RGD Symbol;Acc:1306463]
0.210466	0.000758366	Yipf3	Yip1 domain family, member 3 [Source:RGD Symbol;Acc:1308185]
0.59459	0.000759032	Pdss2	decaprenyl diphosphate synthase subunit 2 [Source:RGD Symbol;Acc:1359372]
0.267701	0.000763576	Phgdh	phosphoglycerate dehydrogenase [Source:RGD Symbol;Acc:61987]
0.246437	0.000768717	Ripor1	RHO family interacting cell polarization regulator 1 [Source:RGD Symbol;Acc:1307772]
0.285082	0.000786765	Fbl	fibrillarin [Source:RGD Symbol;Acc:1305542]
0.667957	0.000791383	-	-
0.292136	0.000792716	LOC108349594	uncharacterized LOC108349594 [Source:RGD Symbol;Acc:11468822]
0.292686	0.000794361	Sipa1l3	signal-induced proliferation-associated 1 like 3 [Source:RGD Symbol;Acc:1311432]
0.254349	0.000798465	Mob3a	MOB kinase activator 3A [Source:RGD Symbol;Acc:1308187]
0.216026	0.000818213	Trim47	tripartite motif-containing 47 [Source:RGD Symbol;Acc:1597317]
0.238335	0.000827259	Ppp2r5e	protein phosphatase 2 regulatory subunit B', epsilon [Source:RGD Symbol;Acc:1305657]
0.187507	0.000828984	Kidins220	kinase D-interacting substrate 220 [Source:RGD Symbol;Acc:619949]
0.18544	0.000835592	Ckap5	cytoskeleton associated protein 5 [Source:RGD Symbol;Acc:1563596]
2.15997	0.000837089	RF00026
0.212849	0.000847374	Vps26b	VPS26 retromer complex component B [Source:RGD Symbol;Acc:1597170]
0.172496	0.000852325	Map1a	microtubule-associated protein 1A [Source:RGD Symbol;Acc:3042]
0.348383	0.000853761	Klhl24	kelch-like family member 24 [Source:RGD Symbol;Acc:727971]
0.581336	0.000857179	Clec2d	C-type lectin domain family 2, member D [Source:RGD Symbol;Acc:620070]
0.227758	0.000857485	Ecpas	Ecm29 proteasome adaptor and scaffold [Source:RGD Symbol;Acc:1306148]
0.249986	0.000863713	Zfp384	zinc finger protein 384 [Source:RGD Symbol;Acc:708346]
0.299552	0.000865788	Phc1	polyhomeotic homolog 1 [Source:RGD Symbol;Acc:1309203]
0.498813	0.00086745	-	-
0.248016	0.000873144	Rbbp4	RB binding protein 4, chromatin remodeling factor [Source:RGD Symbol;Acc:1593768]
0.299943	0.000877324	Bcl2l13	BCL2 like 13 [Source:RGD Symbol;Acc:1306985]
0.25807	0.000878824	Lsm2	LSM2 homolog, U6 small nuclear RNA and mRNA degradation associated [Source:RGD Symbol;Acc:1598536]
0.450573	0.000886513	Prx	periaxin [Source:RGD Symbol;Acc:619960]
0.961177	0.000910658	AABR07054460.4
0.237254	0.000913311	Src	SRC proto-oncogene, non-receptor tyrosine kinase [Source:RGD Symbol;Acc:620795]
0.279087	0.000941081	Dcaf15	DDB1 and CUL4 associated factor 15 [Source:RGD Symbol;Acc:1304881]
0.328814	0.000943977	Snx24	sorting nexin 24 [Source:RGD Symbol;Acc:1306864]
0.451848	0.000948023	2019-03-03	membrane associated ring-CH-type finger 3 [Source:RGD Symbol;Acc:1359308]
0.233736	0.000948418	Reep4	receptor accessory protein 4 [Source:RGD Symbol;Acc:1306561]
0.362042	0.000953824	Nfia	nuclear factor I/A [Source:RGD Symbol;Acc:3170]
0.354629	0.000957796	Sesn2	sestrin 2 [Source:RGD Symbol;Acc:1566319]
0.434715	0.000963828	Stk40	serine/threonine kinase 40 [Source:RGD Symbol;Acc:727884]
0.227149	0.000983967	Jpt2	Jupiter microtubule associated homolog 2 [Source:RGD Symbol;Acc:1305117]
0.193647	0.000984509	Pcnx1	pecanex homolog 1 [Source:RGD Symbol;Acc:1306115]
0.412475	0.000989689	Tmem11	transmembrane protein 11 [Source:RGD Symbol;Acc:1309817]
0.237177	0.000992484	Phc2	polyhomeotic homolog 2 [Source:RGD Symbol;Acc:1307912]
0.377064	0.000997115	Map3k10	mitogen activated protein kinase kinase kinase 10 [Source:RGD Symbol;Acc:1308381]
0.169911	0.000998513	Hnrnpl	heterogeneous nuclear ribonucleoprotein L [Source:RGD Symbol;Acc:71059]
0.229709	0.00100534	Prmt1	protein arginine methyltransferase 1 [Source:RGD Symbol;Acc:62020]
0.268967	0.00100983	Pdgfa	platelet derived growth factor subunit A [Source:RGD Symbol;Acc:3282]
0.227392	0.00101199	Med1	mediator complex subunit 1 [Source:RGD Symbol;Acc:1559552]
0.260093	0.00101875	Pi4kb	phosphatidylinositol 4-kinase beta [Source:RGD Symbol;Acc:621214]
0.216633	0.00102901	Brd7	bromodomain containing 7 [Source:RGD Symbol;Acc:1309891]
0.200493	0.00103355	Luc7l2	LUC7-like 2 pre-mRNA splicing factor [Source:RGD Symbol;Acc:1308651]
0.255972	0.00103742	Ppp1r8	protein phosphatase 1, regulatory subunit 8 [Source:RGD Symbol;Acc:1306280]
0.267228	0.00107097	Ercc1	ERCC excision repair 1, endonuclease non-catalytic subunit [Source:RGD Symbol;Acc:1306992]
0.205375	0.00107707	Tbc1d9b	TBC1 domain family member 9B [Source:RGD Symbol;Acc:1310147]
0.304245	0.00108701	Ankrd13c	ankyrin repeat domain 13C [Source:RGD Symbol;Acc:1595074]
0.307732	0.00108735	Crtc2	CREB regulated transcription coactivator 2 [Source:RGD Symbol;Acc:1308903]
0.249584	0.00109655	Slc4a7	solute carrier family 4 member 7 [Source:RGD Symbol;Acc:621208]
0.278037	0.00109771	Ptpn21	protein tyrosine phosphatase, non-receptor type 21 [Source:RGD Symbol;Acc:620216]
0.330691	0.00111788	Sp2	Sp2 transcription factor [Source:RGD Symbol;Acc:1592078]
0.837126	0.0011299	Zfp36l2	zinc finger protein 36, C3H type-like 2 [Source:RGD Symbol;Acc:1308913]
0.4827	0.00113388	Htr1b	5-hydroxytryptamine receptor 1B [Source:RGD Symbol;Acc:2846]
0.262289	0.00113755	Gabarapl1	GABA type A receptor associated protein like 1 [Source:RGD Symbol;Acc:1596143]
0.240764	0.00113931	Strip1	striatin interacting protein 1 [Source:RGD Symbol;Acc:1564249]
0.861004	0.00117583	-	-
0.169668	0.00117646	Ubr5	ubiquitin protein ligase E3 component n-recognin 5 [Source:RGD Symbol;Acc:621236]
1.54853	0.0011778	Mir27b	microRNA 27b [Source:RGD Symbol;Acc:2325593]
0.197093	0.00118595	Aspm	abnormal spindle microtubule assembly [Source:RGD Symbol;Acc:1307111]
0.166183	0.00119929	Ltbp2	latent transforming growth factor beta binding protein 2 [Source:RGD Symbol;Acc:68380]
0.296661	0.00120566	Cited2	Cbp/p300-interacting transactivator, with Glu/Asp-rich carboxy-terminal domain, 2 [Source:RGD Symbol;Acc:620112]
0.259598	0.00121552	Mrpl12	mitochondrial ribosomal protein L12 [Source:RGD Symbol;Acc:1588559]
0.475404	0.00122178	Cacna2d4	calcium voltage-gated channel auxiliary subunit alpha2delta 4 [Source:RGD Symbol;Acc:1562038]
0.20819	0.00122206	Cadm4	cell adhesion molecule 4 [Source:RGD Symbol;Acc:1304722]
0.315798	0.00122641	Eif2b3	eukaryotic translation initiation factor 2B subunit gamma [Source:RGD Symbol;Acc:620821]
0.262181	0.00125597	Npm3	nucleophosmin/nucleoplasmin, 3 [Source:RGD Symbol;Acc:1565542]
0.250042	0.00126228	Hras	HRas proto-oncogene, GTPase [Source:RGD Symbol;Acc:2827]
0.479192	0.00126671	Hoxc4	homeo box C4 [Source:RGD Symbol;Acc:1586210]
0.17164	0.00128113	Hspb8	heat shock protein family B (small) member 8 [Source:RGD Symbol;Acc:71003]
0.195584	0.00128136	Tmem184b	transmembrane protein 184B [Source:RGD Symbol;Acc:1306591]
0.224581	0.00128228	Uhrf1	ubiquitin-like with PHD and ring finger domains 1 [Source:RGD Symbol;Acc:1595855]
0.219367	0.00128361	RGD1309104	similar to RIKEN cDNA 1700025G04 gene [Source:RGD Symbol;Acc:1309104]
0.249992	0.00129233	Htra2	HtrA serine peptidase 2 [Source:RGD Symbol;Acc:1308906]
0.278812	0.00130702	Dnm1	dynamin 1 [Source:RGD Symbol;Acc:71096]
0.192011	0.00134342	Prss23	serine protease 23 [Source:RGD Symbol;Acc:1359545]
0.258467	0.00134728	Cchcr1	coiled-coil alpha-helical rod protein 1 [Source:RGD Symbol;Acc:1302992]
0.186311	0.00135077	Nars	asparaginyl-tRNA synthetase [Source:RGD Symbol;Acc:1307238]
0.197587	0.00135793	Spag5	sperm associated antigen 5 [Source:RGD Symbol;Acc:620152]
0.694081	0.00136017	Slc7a11	solute carrier family 7 member 11 [Source:RGD Symbol;Acc:1309275]
0.271404	0.00136642	Cop1	COP1, E3 ubiquitin ligase [Source:RGD Symbol;Acc:1304773]
0.28085	0.00136916	Knstrn	kinetochore-localized astrin/SPAG5 binding protein [Source:RGD Symbol;Acc:1303240]
0.27402	0.00137587	Ascc2	activating signal cointegrator 1 complex subunit 2 [Source:RGD Symbol;Acc:1561422]
0.189577	0.0013789	Elovl1	ELOVL fatty acid elongase 1 [Source:RGD Symbol;Acc:1587151]
0.305023	0.00138073	Tecpr1	tectonin beta-propeller repeat containing 1 [Source:RGD Symbol;Acc:1306873]
0.233186	0.001393	Rab11fip5	RAB11 family interacting protein 5 [Source:RGD Symbol;Acc:1592069]
0.250374	0.00139589	Dynll2	dynein light chain LC8-type 2 [Source:RGD Symbol;Acc:619860]
0.203388	0.00139754	Ubqln4	ubiquilin 4 [Source:RGD Symbol;Acc:1308273]
0.231814	0.00140238	Mrpl4	mitochondrial ribosomal protein L4 [Source:RGD Symbol;Acc:1311777]
0.244381	0.0014149	Sfswap	splicing factor SWAP [Source:RGD Symbol;Acc:1305004]
0.212748	0.00142208	Hspa9	heat shock protein family A member 9 [Source:RGD Symbol;Acc:1311806]
0.312188	0.00142594	Pgm2l1	phosphoglucomutase 2-like 1 [Source:RGD Symbol;Acc:1583226]
0.196028	0.001435	Kif22	kinesin family member 22 [Source:RGD Symbol;Acc:1311886]
0.192007	0.00143963	Adss	adenylosuccinate synthase [Source:RGD Symbol;Acc:1310508]
0.166527	0.00143976	Axl	Axl receptor tyrosine kinase [Source:RGD Symbol;Acc:620028]
0.182838	0.00145228	Dysf	dysferlin [Source:RGD Symbol;Acc:1311023]
0.181001	0.00145599	Rtn4	reticulon 4 [Source:RGD Symbol;Acc:620989]
0.244033	0.00145755	Gtf2h1	general transcription factor IIH subunit 1 [Source:RGD Symbol;Acc:1308225]
0.252911	0.00145793	Usf2	upstream transcription factor 2, c-fos interacting [Source:RGD Symbol;Acc:620975]
0.278361	0.00145977	Trir	telomerase RNA component interacting RNase [Source:RGD Symbol;Acc:1564093]
0.234079	0.00146757	Eif2b5	eukaryotic translation initiation factor 2B subunit epsilon [Source:RGD Symbol;Acc:708380]
0.154736	0.00147456	Slc12a2	solute carrier family 12 member 2 [Source:RGD Symbol;Acc:620809]
0.21677	0.00148624	Ppp1r14b	protein phosphatase 1, regulatory (inhibitor) subunit 14B [Source:RGD Symbol;Acc:628702]
0.762434	0.00149297	Hira	histone cell cycle regulator [Source:RGD Symbol;Acc:1584950]
0.17084	0.00149987	Atp1a1	ATPase Na+/K+ transporting subunit alpha 1 [Source:RGD Symbol;Acc:2167]
0.24691	0.00150375	Aacs	acetoacetyl-CoA synthetase [Source:RGD Symbol;Acc:708522]
0.204265	0.00152008	Lrp10	LDL receptor related protein 10 [Source:RGD Symbol;Acc:1310471]
0.583065	0.00152519	Cyr61	cysteine-rich, angiogenic inducer, 61 [Source:RGD Symbol;Acc:620763]
0.270449	0.00153902	Ogfrl1	opioid growth factor receptor-like 1 [Source:RGD Symbol;Acc:1308498]
0.156717	0.0015391	Pabpc4	poly(A) binding protein, cytoplasmic 4 [Source:RGD Symbol;Acc:1305015]
0.226594	0.00156129	Tmem120a	transmembrane protein 120A [Source:RGD Symbol;Acc:1311474]
0.222783	0.00157556	Farsa	phenylalanyl-tRNA synthetase subunit alpha [Source:RGD Symbol;Acc:1310314]
0.319919	0.00158239	Ndufv3	NADH:ubiquinone oxidoreductase subunit V3 [Source:RGD Symbol;Acc:621020]
0.439677	0.00159848	Pinx1	PIN2/TERF1 interacting, telomerase inhibitor 1 [Source:RGD Symbol;Acc:1566025]
3.69517	0.00160379	LOC100911456	migration and invasion-inhibitory protein-like [Source:RGD Symbol;Acc:6492682]
1.27274	0.00164702	AC131483.1
0.281572	0.00164958	Gnaq	G protein subunit alpha q [Source:RGD Symbol;Acc:620770]
0.213564	0.00165795	Eftud2	elongation factor Tu GTP binding domain containing 2 [Source:RGD Symbol;Acc:1560116]
0.239605	0.00166081	Fam20c	FAM20C, golgi associated secretory pathway kinase [Source:RGD Symbol;Acc:1311980]
0.472335	0.00166609	Tipinl1	TIMELESS interacting protein like 1 [Source:RGD Symbol;Acc:2323509]
0.274022	0.00166932	Leo1	LEO1 homolog, Paf1/RNA polymerase II complex component [Source:RGD Symbol;Acc:1549772]
0.414638	0.00167296	Plekho1	pleckstrin homology domain containing O1 [Source:RGD Symbol;Acc:1311487]
0.197909	0.00167753	Pmm1	phosphomannomutase 1 [Source:RGD Symbol;Acc:1310897]
0.195486	0.0016881	Arhgap21	Rho GTPase activating protein 21 [Source:RGD Symbol;Acc:1311028]
0.220137	0.00170307	Snrpb	small nuclear ribonucleoprotein polypeptides B and B1 [Source:RGD Symbol;Acc:621301]
0.310021	0.00170731	Lig1	DNA ligase 1 [Source:RGD Symbol;Acc:621424]
0.256242	0.00171536	Prim1	DNA primase subunit 1 [Source:RGD Symbol;Acc:621380]
0.297452	0.00172125	Pip4p1	phosphatidylinositol-4,5-bisphosphate 4-phosphatase 1 [Source:RGD Symbol;Acc:1307475]
0.252853	0.00175888	Nup214	nucleoporin 214 [Source:RGD Symbol;Acc:1304977]
0.270647	0.00176519	Necab3	N-terminal EF-hand calcium binding protein 3 [Source:RGD Symbol;Acc:1310124]
0.290467	0.00176545	Ngdn	neuroguidin [Source:RGD Symbol;Acc:1310211]
2.79791	0.00177689	LOC100911575	60S acidic ribosomal protein P2-like [Source:RGD Symbol;Acc:6491911]
0.322373	0.00178033	Kif16b	kinesin family member 16B [Source:RGD Symbol;Acc:1310146]
0.214567	0.00178189	Tollip	toll interacting protein [Source:RGD Symbol;Acc:1304676]
0.195894	0.0017852	Chpf2	chondroitin polymerizing factor 2 [Source:RGD Symbol;Acc:1306404]
0.369759	0.00179359	Fam184a	family with sequence similarity 184, member A [Source:RGD Symbol;Acc:1311294]
0.299371	0.0018206	Ppp2r2d	protein phosphatase 2, regulatory subunit B, delta [Source:RGD Symbol;Acc:708356]
0.221179	0.00182685	Ddx49	DEAD-box helicase 49 [Source:RGD Symbol;Acc:1311124]
0.570292	0.00183681	Maff	MAF bZIP transcription factor F [Source:RGD Symbol;Acc:1309531]
0.410192	0.00184239	Arpc5l	actin related protein 2/3 complex, subunit 5-like [Source:RGD Symbol;Acc:1308867]
0.374155	0.00185419	Irx5	iroquois homeobox 5 [Source:RGD Symbol;Acc:1565518]
0.187945	0.00185712	Bub1	BUB1 mitotic checkpoint serine/threonine kinase [Source:RGD Symbol;Acc:1311707]
0.226201	0.0018721	Rce1	Ras converting CAAX endopeptidase 1 [Source:RGD Symbol;Acc:1309261]
0.18163	0.00191122	Dennd5a	DENN domain containing 5A [Source:RGD Symbol;Acc:1306759]
0.276261	0.00192781	Mex3d	mex-3 RNA binding family member D [Source:RGD Symbol;Acc:1310576]
0.544817	0.00193661	AABR07002945.1
0.554038	0.00196337	Wnk4	WNK lysine deficient protein kinase 4 [Source:RGD Symbol;Acc:631401]
0.220729	0.00197144	Fads3	fatty acid desaturase 3 [Source:RGD Symbol;Acc:628876]
0.346226	0.00199559	Ptbp2	polypyrimidine tract binding protein 2 [Source:RGD Symbol;Acc:1359267]
0.232022	0.00201454	Psme3	proteasome activator subunit 3 [Source:RGD Symbol;Acc:1306996]
0.166642	0.00201577	Eif4h	eukaryotic translation initiation factor 4H [Source:RGD Symbol;Acc:1359222]
0.188513	0.00202878	Hars	histidyl-tRNA synthetase [Source:RGD Symbol;Acc:1310695]
0.210902	0.00205914	Cmtm6	CKLF-like MARVEL transmembrane domain containing 6 [Source:RGD Symbol;Acc:1307765]
0.37144	0.00206375	Dtnb	dystrobrevin, beta [Source:RGD Symbol;Acc:1309579]
0.186773	0.00207196	Fzd1	frizzled class receptor 1 [Source:RGD Symbol;Acc:61916]
0.184001	0.00208053	Ndc80	NDC80 kinetochore complex component [Source:RGD Symbol;Acc:1310154]
0.343908	0.00208342	Fmnl2	formin-like 2 [Source:RGD Symbol;Acc:1560248]
0.258839	0.00208703	Mad1l1	mitotic arrest deficient 1 like 1 [Source:RGD Symbol;Acc:1596881]
0.455688	0.00211089	Frk	fyn-related Src family tyrosine kinase [Source:RGD Symbol;Acc:621423]
0.202041	0.00211855	Strn4	striatin 4 [Source:RGD Symbol;Acc:1307030]
0.379332	0.00214266	Mrpl46	mitochondrial ribosomal protein L46 [Source:RGD Symbol;Acc:1309123]
0.197007	0.00214309	Adam12	ADAM metallopeptidase domain 12 [Source:RGD Symbol;Acc:1583652]
0.426357	0.00214558	Hlcs	holocarboxylase synthetase [Source:RGD Symbol;Acc:1565360]
0.247783	0.0021479	Prrc1	proline-rich coiled-coil 1 [Source:RGD Symbol;Acc:1565632]
0.245107	0.00215184	Zzz3	zinc finger, ZZ-type containing 3 [Source:RGD Symbol;Acc:1565468]
0.168888	0.00215777	Myo1d	myosin ID [Source:RGD Symbol;Acc:621321]
0.141353	0.002189	Col18a1	collagen type XVIII alpha 1 chain [Source:RGD Symbol;Acc:70936]
0.184077	0.00221611	Tmbim1	transmembrane BAX inhibitor motif containing 1 [Source:RGD Symbol;Acc:1359409]
0.164334	0.0022273	Cap1	cyclase associated actin cytoskeleton regulatory protein 1 [Source:RGD Symbol;Acc:620309]
0.197412	0.00223897	Ak2	adenylate kinase 2 [Source:RGD Symbol;Acc:2077]
0.274589	0.002239	Tbc1d5	TBC1 domain family, member 5 [Source:RGD Symbol;Acc:1561626]
0.206738	0.00224486	R3hdm2	R3H domain containing 2 [Source:RGD Symbol;Acc:1310066]
0.559334	0.00225258	Nhs	NHS actin remodeling regulator [Source:RGD Symbol;Acc:1561818]
0.438178	0.0022568	Iqce	IQ motif containing E [Source:RGD Symbol;Acc:1311349]
0.265749	0.00226359	Sppl3	signal peptide peptidase like 3 [Source:RGD Symbol;Acc:1562826]
0.184852	0.00227577	Sdc3	syndecan 3 [Source:RGD Symbol;Acc:621486]
0.17998	0.00230996	Kpnb1	karyopherin subunit beta 1 [Source:RGD Symbol;Acc:2909]
0.201181	0.00232052	Rad23b	RAD23 homolog B, nucleotide excision repair protein [Source:RGD Symbol;Acc:1562958]
0.238915	0.00233181	Wipf1	WAS/WASL interacting protein family, member 1 [Source:RGD Symbol;Acc:620887]
0.213891	0.00233599	Pds5a	PDS5 cohesin associated factor A [Source:RGD Symbol;Acc:1307094]
0.226662	0.00234767	Pik3r2	phosphoinositide-3-kinase regulatory subunit 2 [Source:RGD Symbol;Acc:68341]
0.239895	0.00235085	Stk38l	serine/threonine kinase 38 like [Source:RGD Symbol;Acc:1564793]
0.223351	0.00235191	Tnk2	tyrosine kinase, non-receptor, 2 [Source:RGD Symbol;Acc:1305957]
0.941468	0.00237647	LOC100360647	ubiquitin-like protein fubi and ribosomal protein S30-like [Source:RGD Symbol;Acc:2321710]
1.83184	0.00237935	AC128848.1
0.180037	0.0023816	Col1a1	collagen type I alpha 1 chain [Source:RGD Symbol;Acc:61817]
0.24339	0.00238327	Clcn7	chloride voltage-gated channel 7 [Source:RGD Symbol;Acc:61836]
0.329175	0.00240125	Wdr70	WD repeat domain 70 [Source:RGD Symbol;Acc:1309487]
0.216584	0.00242808	Srd5a3	steroid 5 alpha-reductase 3 [Source:RGD Symbol;Acc:1308828]
0.185304	0.00243284	Bap1	Brca1 associated protein 1 [Source:RGD Symbol;Acc:1311938]
1.74068	0.00243872	RF00561
0.225051	0.00244211	Sdk2	sidekick cell adhesion molecule 2 [Source:RGD Symbol;Acc:1310397]
0.285492	0.00248345	Dgcr8	DGCR8 microprocessor complex subunit [Source:RGD Symbol;Acc:1306365]
0.344806	0.00248711	Psph	phosphoserine phosphatase [Source:RGD Symbol;Acc:1308764]
0.211381	0.00250237	Psat1	phosphoserine aminotransferase 1 [Source:RGD Symbol;Acc:735170]
0.281494	0.00253117	Zfpm1	zinc finger protein, multitype 1 [Source:RGD Symbol;Acc:1582810]
0.179032	0.00253944	Clptm1	CLPTM1, transmembrane protein [Source:RGD Symbol;Acc:1310959]
0.227611	0.00254728	AABR07001382.1	spectrin repeat containing nuclear envelope protein 1 [Source:NCBI gene;Acc:499010]
0.311586	0.00254818	Thada	THADA, armadillo repeat containing [Source:RGD Symbol;Acc:1560519]
0.161849	0.00255786	Slc39a7	solute carrier family 39 member 7 [Source:RGD Symbol;Acc:1593280]
0.68508	0.00255977	Fzd5	frizzled class receptor 5 [Source:RGD Symbol;Acc:631406]
0.213606	0.00256351	Atxn2l	ataxin 2-like [Source:RGD Symbol;Acc:1565868]
0.192456	0.0025638	Smarcc1	SWI/SNF related, matrix associated, actin dependent regulator of chromatin, subfamily c, member 1 [Source:RGD Symbol;Acc:1304850]
0.427876	0.00257797	Hrct1	histidine rich carboxyl terminus 1 [Source:RGD Symbol;Acc:2323278]
0.206026	0.00259051	Ppp3r1	protein phosphatase 3, regulatory subunit B, alpha [Source:RGD Symbol;Acc:69230]
0.285488	0.00261756	Mrps9	mitochondrial ribosomal protein S9 [Source:RGD Symbol;Acc:1306558]
0.249478	0.00262952	Gtf3c2	general transcription factor IIIC subunit 2 [Source:RGD Symbol;Acc:1560392]
0.291815	0.00263168	Snx17	sorting nexin 17 [Source:RGD Symbol;Acc:1306424]
0.157348	0.00264221	Rad21	RAD21 cohesin complex component [Source:RGD Symbol;Acc:1594529]
0.203919	0.00264544	Get4	golgi to ER traffic protein 4 [Source:RGD Symbol;Acc:1311660]
0.159874	0.00265459	Ilk	integrin-linked kinase [Source:RGD Symbol;Acc:620063]
0.209763	0.00266145	Tcf12	transcription factor 12 [Source:RGD Symbol;Acc:3829]
0.258353	0.00267513	Tbc1d17	TBC1 domain family, member 17 [Source:RGD Symbol;Acc:1309686]
0.358713	0.00269232	Dok1	docking protein 1 [Source:RGD Symbol;Acc:1309499]
0.189423	0.00269851	Eps8	epidermal growth factor receptor pathway substrate 8 [Source:RGD Symbol;Acc:1310590]
0.199549	0.00271654	Stau1	staufen double-stranded RNA binding protein 1 [Source:RGD Symbol;Acc:621778]
0.191092	0.00274352	Hnrnpll	heterogeneous nuclear ribonucleoprotein L-like [Source:RGD Symbol;Acc:1305861]
0.141672	0.00275809	Serpinh1	serpin family H member 1 [Source:RGD Symbol;Acc:69302]
0.216099	0.00278882	AC094053.1
0.210981	0.00285297	Sqle	squalene epoxidase [Source:RGD Symbol;Acc:3755]
0.752385	0.00286992	LOC102555727	quinone oxidoreductase-like protein 1-like [Source:RGD Symbol;Acc:7532340]
0.14908	0.00288023	Add1	adducin 1 [Source:RGD Symbol;Acc:2041]
0.247261	0.00288084	Mllt1	MLLT1, super elongation complex subunit [Source:RGD Symbol;Acc:1588581]
0.22836	0.00289545	Smad2	SMAD family member 2 [Source:RGD Symbol;Acc:3031]
0.197067	0.00293372	Ube2r2	ubiquitin-conjugating enzyme E2R 2 [Source:RGD Symbol;Acc:1594826]
0.220393	0.00293593	Med16	mediator complex subunit 16 [Source:RGD Symbol;Acc:1308001]
0.734914	0.00293733	RF00413
0.22675	0.00297965	Rbm10	RNA binding motif protein 10 [Source:RGD Symbol;Acc:631366]
0.283334	0.00298694	Yju2	YJU2 splicing factor homolog [Source:RGD Symbol;Acc:1589601]
0.537513	0.0029871	Yod1	YOD1 deubiquitinase [Source:RGD Symbol;Acc:1359726]
0.285971	0.00299946	Grb2	growth factor receptor bound protein 2 [Source:RGD Symbol;Acc:619758]
0.267527	0.00301481	Rasl10a	RAS-like, family 10, member A [Source:RGD Symbol;Acc:1306100]
0.61784	0.00302123	Tnfaip3	TNF alpha induced protein 3 [Source:RGD Symbol;Acc:1589275]
0.165681	0.00302192	Tln1	talin 1 [Source:RGD Symbol;Acc:1306247]
0.255409	0.0030614	Plekhm2	pleckstrin homology and RUN domain containing M2 [Source:RGD Symbol;Acc:1307005]
0.217103	0.00306522	Ube2g1	ubiquitin-conjugating enzyme E2G 1 [Source:RGD Symbol;Acc:620392]
0.197369	0.00307498	Vps13d	vacuolar protein sorting 13 homolog D [Source:RGD Symbol;Acc:1308403]
0.205802	0.00311721	Pmpcb	peptidase, mitochondrial processing beta subunit [Source:RGD Symbol;Acc:621297]
0.60946	0.00312467	AABR07059198.1
0.203638	0.00314543	Odf2	outer dense fiber of sperm tails 2 [Source:RGD Symbol;Acc:3229]
0.3394	0.00315621	LOC361646	similar to K04F10.2 [Source:RGD Symbol;Acc:1595846]
0.281666	0.00315729	Bcl10	B-cell CLL/lymphoma 10 [Source:RGD Symbol;Acc:620544]
0.25127	0.00315772	Mapkap1	mitogen-activated protein kinase associated protein 1 [Source:RGD Symbol;Acc:1305363]
4.87472	0.0031624	Nfs1	NFS1 cysteine desulfurase [Source:RGD Symbol;Acc:620912]
0.204212	0.00317973	Rabl6	RAB, member RAS oncogene family-like 6 [Source:RGD Symbol;Acc:1307615]
0.362244	0.00319246	Spr	sepiapterin reductase [Source:RGD Symbol;Acc:3753]
0.225617	0.00319436	Keap1	Kelch-like ECH-associated protein 1 [Source:RGD Symbol;Acc:621619]
0.260282	0.00327304	Emg1	EMG1 N1-specific pseudouridine methyltransferase [Source:RGD Symbol;Acc:1307665]
0.19042	0.00327337	Actr1b	ARP1 actin related protein 1 homolog B [Source:RGD Symbol;Acc:1307380]
0.900118	0.0032856	AABR07027494.1
0.315841	0.00329012	Bod1	biorientation of chromosomes in cell division 1 [Source:RGD Symbol;Acc:1305622]
0.208922	0.00329155	Rab22a	RAB22A, member RAS oncogene family [Source:RGD Symbol;Acc:1311959]
0.228129	0.00333755	Ssx2ip	SSX family member 2 interacting protein [Source:RGD Symbol;Acc:708490]
0.201184	0.00334291	Mtor	mechanistic target of rapamycin kinase [Source:RGD Symbol;Acc:68371]
0.180207	0.003348	Sgta	small glutamine rich tetratricopeptide repeat containing alpha [Source:RGD Symbol;Acc:620815]
0.206065	0.00336919	Srpk1	SRSF protein kinase 1 [Source:RGD Symbol;Acc:1308272]
0.287264	0.00337388	Bin2	bridging integrator 2 [Source:RGD Symbol;Acc:1306789]
0.275485	0.00337857	Smg6	SMG6 nonsense mediated mRNA decay factor [Source:RGD Symbol;Acc:1595918]
0.191778	0.00341072	Lrrc41	leucine rich repeat containing 41 [Source:RGD Symbol;Acc:1311221]
0.308269	0.0034766	Nav3	neuron navigator 3 [Source:RGD Symbol;Acc:1306259]
0.630695	0.00350782	Otud1	OTU deubiquitinase 1 [Source:RGD Symbol;Acc:1563344]
0.278068	0.00357793	Bysl	bystin-like [Source:RGD Symbol;Acc:727959]
0.352364	0.00358176	Sirt7	sirtuin 7 [Source:RGD Symbol;Acc:1305876]
0.22694	0.00359457	Coro1a	coronin 1A [Source:RGD Symbol;Acc:620009]
0.66203	0.00361255	NEWGENE_1562416	TSR2, ribosome maturation factor [Source:RGD Symbol;Acc:11417743]
0.463855	0.00363284	Mcc	MCC, WNT signaling pathway regulator [Source:RGD Symbol;Acc:1561988]
0.239665	0.00364249	Dnajc11	DnaJ heat shock protein family (Hsp40) member C11 [Source:RGD Symbol;Acc:1307731]
0.258273	0.00366209	Aspscr1	ASPSCR1, UBX domain containing tether for SLC2A4 [Source:RGD Symbol;Acc:1588666]
2.72538	0.0036885	LOC108348137	armadillo repeat-containing X-linked protein 1 [Source:RGD Symbol;Acc:11440590]
0.313343	0.00368869	Bicd1	BICD cargo adaptor 1 [Source:RGD Symbol;Acc:1309444]
0.184516	0.00369067	Ubap2	ubiquitin-associated protein 2 [Source:RGD Symbol;Acc:1311717]
0.240087	0.00378022	Sap30bp	SAP30 binding protein [Source:RGD Symbol;Acc:1565537]
0.176097	0.00380885	Nol7	nucleolar protein 7 [Source:RGD Symbol;Acc:1565934]
0.330369	0.00381993	Opa3	OPA3, outer mitochondrial membrane lipid metabolism regulator [Source:RGD Symbol;Acc:1309147]
0.288194	0.00383469	Smyd5	SMYD family member 5 [Source:RGD Symbol;Acc:1309153]
0.212932	0.00383824	Mrpl45	mitochondrial ribosomal protein L45 [Source:RGD Symbol;Acc:1304913]
0.192709	0.00388853	Mcrs1	microspherule protein 1 [Source:RGD Symbol;Acc:1311607]
0.202518	0.00391086	Phf2	PHD finger protein 2 [Source:RGD Symbol;Acc:1305228]
0.187632	0.0039124	Uba5	ubiquitin-like modifier activating enzyme 5 [Source:RGD Symbol;Acc:1311702]
0.233763	0.00392233	Sec14l1	SEC14-like lipid binding 1 [Source:RGD Symbol;Acc:1563123]
0.315405	0.00394002	Dennd1a	DENN domain containing 1A [Source:RGD Symbol;Acc:1307927]
3.64681	0.00394835	LOC103690118	nuclear distribution protein nudE homolog 1-like [Source:RGD Symbol;Acc:9398378]
0.205635	0.00395354	Ptk2	protein tyrosine kinase 2 [Source:RGD Symbol;Acc:3443]
0.285776	0.00395762	Hsf1	heat shock transcription factor 1 [Source:RGD Symbol;Acc:620913]
0.234727	0.00399703	Enah	ENAH, actin regulator [Source:RGD Symbol;Acc:1307666]
0.256283	0.00400936	Dcakd	dephospho-CoA kinase domain containing [Source:RGD Symbol;Acc:1359211]
0.169474	0.00401493	Eif1a	eukaryotic translation initiation factor 1A [Source:RGD Symbol;Acc:1306331]
0.913316	0.00401882	AABR07044711.1
0.25328	0.00404177	E2f4	E2F transcription factor 4 [Source:RGD Symbol;Acc:2322129]
0.244833	0.004072	Mrps18b	mitochondrial ribosomal protein S18B [Source:RGD Symbol;Acc:1302998]
0.321666	0.00408145	Fchsd2	FCH and double SH3 domains 2 [Source:RGD Symbol;Acc:1304812]
1.1097	0.00409091	Slc12a5	solute carrier family 12 member 5 [Source:RGD Symbol;Acc:620811]
0.196788	0.0041145	Uap1	UDP-N-acetylglucosamine pyrophosphorylase 1 [Source:RGD Symbol;Acc:1561967]
0.215923	0.00415381	AABR07070131.1
0.288038	0.00415709	Pin1	peptidylprolyl cis/trans isomerase, NIMA-interacting 1 [Source:RGD Symbol;Acc:1310299]
0.275168	0.00417166	Bcl7b	BCL tumor suppressor 7B [Source:RGD Symbol;Acc:1597090]
0.254908	0.00418028	LOC100361025	protein arginine methyltransferase 1-like [Source:RGD Symbol;Acc:2320935]
0.437793	0.00421314	Sntb2	syntrophin, beta 2 [Source:RGD Symbol;Acc:1592340]
0.250578	0.00422167	Ppp1r14c	protein phosphatase 1, regulatory (inhibitor) subunit 14c [Source:RGD Symbol;Acc:620538]
0.199674	0.00425098	Fzr1	fizzy and cell division cycle 20 related 1 [Source:RGD Symbol;Acc:1308713]
0.188798	0.00426969	Tacc3	transforming, acidic coiled-coil containing protein 3 [Source:RGD Symbol;Acc:1302948]
0.182542	0.00431	Nsd2	nuclear receptor binding SET domain protein 2 [Source:RGD Symbol;Acc:1307955]
0.228048	0.00432576	RGD1561590	similar to SAP18 [Source:RGD Symbol;Acc:1561590]
0.228905	0.00433455	Gltp	glycolipid transfer protein [Source:RGD Symbol;Acc:1564442]
0.298096	0.00435449	Ppan	peter pan homolog (Drosophila) [Source:RGD Symbol;Acc:1306325]
0.166934	0.0044398	Bag6	BCL2-associated athanogene 6 [Source:RGD Symbol;Acc:71064]
0.166257	0.00444278	Rarg	retinoic acid receptor, gamma [Source:RGD Symbol;Acc:1583230]
0.204527	0.00450373	Slc12a4	solute carrier family 12 member 4 [Source:RGD Symbol;Acc:3687]
0.243498	0.00450675	Drosha	drosha ribonuclease III [Source:RGD Symbol;Acc:1307626]
0.318981	0.00452704	Vegfc	vascular endothelial growth factor C [Source:RGD Symbol;Acc:619800]
0.206465	0.00454416	Spire1	spire-type actin nucleation factor 1 [Source:RGD Symbol;Acc:1305892]
0.199136	0.0045568	Dnm2	dynamin 2 [Source:RGD Symbol;Acc:2513]
0.248736	0.00457571	Pgam5	PGAM family member 5, mitochondrial serine/threonine protein phosphatase [Source:RGD Symbol;Acc:1312028]
0.241455	0.00458208	Stxbp5	syntaxin binding protein 5 [Source:RGD Symbol;Acc:708517]
0.264072	0.00460168	Dzip1l	DAZ interacting zinc finger protein 1-like [Source:RGD Symbol;Acc:1311430]
0.18924	0.00462093	Ilf3	interleukin enhancer binding factor 3 [Source:RGD Symbol;Acc:619734]
0.40818	0.00463746	-	-
0.191361	0.00465069	Aebp1	AE binding protein 1 [Source:RGD Symbol;Acc:1306922]
0.145599	0.00465081	Cdc37	cell division cycle 37 [Source:RGD Symbol;Acc:71006]
0.183785	0.00468259	Dgkz	diacylglycerol kinase zeta [Source:RGD Symbol;Acc:70929]
0.633929	0.00470884	AABR07044049.1
0.178221	0.0047561	Piezo1	piezo-type mechanosensitive ion channel component 1 [Source:RGD Symbol;Acc:1308822]
0.204818	0.00478978	Cops3	COP9 signalosome subunit 3 [Source:RGD Symbol;Acc:1303002]
0.278063	0.0047914	Sirt5	sirtuin 5 [Source:RGD Symbol;Acc:1303285]
0.182682	0.00482786	Eif3g	eukaryotic translation initiation factor 3, subunit G [Source:RGD Symbol;Acc:1307191]
0.299715	0.004844	Mphosph6	M phase phosphoprotein 6 [Source:RGD Symbol;Acc:1591222]
0.160868	0.00484727	Plxna1	plexin A1 [Source:RGD Symbol;Acc:1560871]
0.21096	0.00484894	Actl6a	actin-like 6A [Source:RGD Symbol;Acc:1307747]
0.177994	0.00486405	Creb3	cAMP responsive element binding protein 3 [Source:RGD Symbol;Acc:1308831]
0.247607	0.0048806	Pter	phosphotriesterase related [Source:RGD Symbol;Acc:61313]
0.158429	0.00489304	Vcl	vinculin [Source:RGD Symbol;Acc:1311217]
0.182815	0.00489679	Ski	SKI proto-oncogene [Source:RGD Symbol;Acc:1565591]
0.562696	0.00491153	AABR07048992.1
0.65032	0.00493187	-	-
0.181052	0.00493493	Ube2m	ubiquitin-conjugating enzyme E2M [Source:RGD Symbol;Acc:1307614]
0.248114	0.00496328	Xab2	XPA binding protein 2 [Source:RGD Symbol;Acc:621217]
0.327121	0.00496777	Pkmyt1	protein kinase, membrane associated tyrosine/threonine 1 [Source:RGD Symbol;Acc:1305434]
0.294701	0.00497239	Taok3	TAO kinase 3 [Source:RGD Symbol;Acc:1562861]
3.4992	0.00501426	LOC679739	NADH dehydrogenase (ubiquinone) Fe-S protein 6 [Source:RGD Symbol;Acc:1584802]
0.859283	0.00504509	-	-
0.609849	0.00505777	-	-
0.449417	0.00505851	Skida1	SKI/DACH domain containing 1 [Source:MGI Symbol;Acc:MGI:1919918]
0.172895	0.00508459	Adcy3	adenylate cyclase 3 [Source:RGD Symbol;Acc:71009]
0.133117	0.00509538	Ptms	parathymosin [Source:RGD Symbol;Acc:621529]
0.143396	0.00510406	Gnb2	G protein subunit beta 2 [Source:RGD Symbol;Acc:69319]
0.215003	0.00512378	Rala	RAS like proto-oncogene A [Source:RGD Symbol;Acc:619851]
0.164519	0.00512737	Cenpf	centromere protein F [Source:RGD Symbol;Acc:628667]
0.167635	0.00513877	Ankrd17	ankyrin repeat domain 17 [Source:RGD Symbol;Acc:1562348]
0.260059	0.00514627	RGD1359127	similar to RIKEN cDNA 2310011J03 [Source:RGD Symbol;Acc:1359127]
0.191981	0.00516836	Csnk1g2	casein kinase 1, gamma 2 [Source:RGD Symbol;Acc:621407]
0.209034	0.00516965	Dhcr24	24-dehydrocholesterol reductase [Source:RGD Symbol;Acc:1306529]
0.256736	0.00519438	Tnfrsf11b	TNF receptor superfamily member 11B [Source:RGD Symbol;Acc:619802]
0.186898	0.00522286	Ankrd11	ankyrin repeat domain 11 [Source:RGD Symbol;Acc:1306679]
0.272369	0.00524585	Zbtb17	zinc finger and BTB domain containing 17 [Source:RGD Symbol;Acc:1307143]
0.197195	0.00525252	Mical1	microtubule associated monooxygenase, calponin and LIM domain containing 1 [Source:RGD Symbol;Acc:1309386]
0.13678	0.00527548	Rab31	RAB31, member RAS oncogene family [Source:RGD Symbol;Acc:628598]
0.269042	0.00531255	Map4k3	mitogen-activated protein kinase kinase kinase kinase 3 [Source:RGD Symbol;Acc:621280]
0.183657	0.00531317	Diaph1	diaphanous-related formin 1 [Source:RGD Symbol;Acc:1310707]
0.239392	0.0053422	Mt-nd4	mitochondrially encoded NADH dehydrogenase 4 [Source:RGD Symbol;Acc:620559]
0.191906	0.00539468	Iqgap3	IQ motif containing GTPase activating protein 3 [Source:RGD Symbol;Acc:1305951]
0.301679	0.00542212	Dot1l	DOT1 like histone lysine methyltransferase [Source:RGD Symbol;Acc:1306644]
0.136926	0.0054413	-	PF00054:Laminin G domain|PF13927:Immunoglobulin domain|PF00008:EGF-like domain|PF07679:Immunoglobulin I-set domain
0.267511	0.00548259	Ascc1	activating signal cointegrator 1 complex subunit 1 [Source:RGD Symbol;Acc:1359255]
0.159856	0.00548843	Smarce1	SWI/SNF related, matrix associated, actin dependent regulator of chromatin, subfamily e, member 1 [Source:RGD Symbol;Acc:1304726]
0.267503	0.00550642	Lsp1	lymphocyte-specific protein 1 [Source:RGD Symbol;Acc:1306133]
0.186097	0.00551674	H2afy	H2A histone family, member Y [Source:RGD Symbol;Acc:621462]
0.182271	0.00552234	Furin	furin (paired basic amino acid cleaving enzyme) [Source:RGD Symbol;Acc:3274]
0.22503	0.00554234	Desi2	desumoylating isopeptidase 2 [Source:RGD Symbol;Acc:1359392]
1.51871	0.00554965	Mt2A	metallothionein 2A [Source:RGD Symbol;Acc:1592345]
0.285321	0.0055752	-	PF12066:Domain of unknown function (DUF3546)
0.831309	0.0055921	AC132720.2	proline rich 33 [Source:NCBI gene;Acc:685580]
0.213235	0.00563773	Pid1	phosphotyrosine interaction domain containing 1 [Source:RGD Symbol;Acc:1560766]
0.217674	0.00566188	Ccnyl1	cyclin Y-like 1 [Source:RGD Symbol;Acc:1310683]
0.232154	0.00568508	Pkp4	plakophilin 4 [Source:RGD Symbol;Acc:1307840]
0.145558	0.00572546	Hm13	histocompatibility minor 13 [Source:RGD Symbol;Acc:1308946]
0.237973	0.00573024	Ptpn1	protein tyrosine phosphatase, non-receptor type 1 [Source:RGD Symbol;Acc:61965]
0.246205	0.00577574	Sntb1	syntrophin, beta 1 [Source:RGD Symbol;Acc:1307728]
0.463199	0.00579489	LOC361016	similar to RIKEN cDNA 4933406L09 [Source:RGD Symbol;Acc:1359720]
0.248781	0.00581144	Gatad2b	GATA zinc finger domain containing 2B [Source:RGD Symbol;Acc:1308533]
0.345527	0.00588844	Setd6	SET domain containing 6 [Source:RGD Symbol;Acc:1560538]
0.197059	0.00594877	Prkca	protein kinase C, alpha [Source:RGD Symbol;Acc:3395]
0.460503	0.0059727	Tsfm	Ts translation elongation factor, mitochondrial [Source:MGI Symbol;Acc:MGI:1913649]
0.473639	0.00598355	-	-
0.206854	0.00602172	Rgl2	ral guanine nucleotide dissociation stimulator-like 2 [Source:RGD Symbol;Acc:1302985]
0.276674	0.00608793	Dpm2	dolichyl-phosphate mannosyltransferase subunit 2, regulatory [Source:RGD Symbol;Acc:2514]
0.261749	0.00614512	Mms19	MMS19 homolog, cytosolic iron-sulfur assembly component [Source:RGD Symbol;Acc:727890]
0.944438	0.00614753	Rasd1	ras related dexamethasone induced 1 [Source:RGD Symbol;Acc:619727]
0.254529	0.00617979	RGD1560212	similar to DNA segment, Chr 18, Wayne State University 98, expressed [Source:RGD Symbol;Acc:1560212]
0.599661	0.00618768	Lrrc75a	leucine rich repeat containing 75A [Source:RGD Symbol;Acc:1595947]
0.227229	0.00619082	Ppp1r18	protein phosphatase 1, regulatory subunit 18 [Source:RGD Symbol;Acc:1309543]
0.209436	0.00621989	Ruvbl2	RuvB-like AAA ATPase 2 [Source:RGD Symbol;Acc:1306509]
0.278874	0.00627113	Wdr5	WD repeat domain 5 [Source:RGD Symbol;Acc:1305159]
0.286486	0.0062749	Cdk10	cyclin-dependent kinase 10 [Source:RGD Symbol;Acc:1304851]
0.286681	0.00629195	Mpv17l2	MPV17 mitochondrial inner membrane protein like 2 [Source:RGD Symbol;Acc:1308064]
0.196794	0.00630901	Rassf8	Ras association domain family member 8 [Source:RGD Symbol;Acc:1308820]
0.187759	0.00631081	Arhgef11	Rho guanine nucleotide exchange factor 11 [Source:RGD Symbol;Acc:619705]
0.604454	0.0063132	Hspb7	heat shock protein family B (small) member 7 [Source:RGD Symbol;Acc:62021]
0.292445	0.00631807	Rnf214	ring finger protein 214 [Source:RGD Symbol;Acc:1307500]
0.431037	0.00633757	AABR07027870.1
0.202502	0.00635844	Fam168a	family with sequence similarity 168, member A [Source:RGD Symbol;Acc:1308929]
0.380619	0.00636292	-	PF10312:Conserved mid region of cactin|PF09732:Cactus-binding C-terminus of cactin protein
0.18327	0.00637987	Herc2	HECT and RLD domain containing E3 ubiquitin protein ligase 2 [Source:RGD Symbol;Acc:1307989]
0.131088	0.00639178	Hnrnpu	heterogeneous nuclear ribonucleoprotein U [Source:RGD Symbol;Acc:620372]
0.331217	0.00651268	Eefsec	eukaryotic elongation factor, selenocysteine-tRNA-specific [Source:RGD Symbol;Acc:1560552]
0.207116	0.00652631	Ddx27	DEAD-box helicase 27 [Source:RGD Symbol;Acc:1305634]
0.205125	0.00652693	Ctdsp2	CTD (carboxy-terminal domain, RNA polymerase II, polypeptide A) small phosphatase 2 [Source:MGI Symbol;Acc:MGI:1098748]
0.258995	0.00653277	Rchy1	ring finger and CHY zinc finger domain containing 1 [Source:RGD Symbol;Acc:1359180]
0.177399	0.00654726	Tpst2	tyrosylprotein sulfotransferase 2 [Source:RGD Symbol;Acc:1305331]
0.198622	0.00655273	Cry2	cryptochrome circadian regulator 2 [Source:RGD Symbol;Acc:620935]
0.495706	0.00662596	RGD1564899	similar to chromosome 10 open reading frame 71 [Source:RGD Symbol;Acc:1564899]
0.222368	0.0066277	Clasp1	cytoplasmic linker associated protein 1 [Source:RGD Symbol;Acc:1310970]
0.611042	0.00663441	Gjb4	gap junction protein, beta 4 [Source:RGD Symbol;Acc:621829]
0.317822	0.00664938	Dtnbp1	dystrobrevin binding protein 1 [Source:MGI Symbol;Acc:MGI:2137586]
0.259109	0.00667669	Eif4ebp2	eukaryotic translation initiation factor 4E binding protein 2 [Source:RGD Symbol;Acc:1310824]
0.259375	0.00671963	AABR07031193.1
0.193507	0.00674724	Rab8a	RAB8A, member RAS oncogene family [Source:RGD Symbol;Acc:621144]
0.19632	0.00676824	Ror2	receptor tyrosine kinase-like orphan receptor 2 [Source:RGD Symbol;Acc:1305275]
0.173429	0.0068152	Eif4g3	eukaryotic translation initiation factor 4 gamma, 3 [Source:RGD Symbol;Acc:1311370]
0.163419	0.00685523	Ncor1	nuclear receptor co-repressor 1 [Source:RGD Symbol;Acc:3612]
0.3226	0.00687758	Tomm40l	translocase of outer mitochondrial membrane 40 like [Source:RGD Symbol;Acc:1562006]
0.146953	0.00687808	Gcn1l1	GCN1 eIF2 alpha kinase activator-like 1 [Source:RGD Symbol;Acc:1593434]
0.354414	0.00693536	Nip7	NIP7, nucleolar pre-rRNA processing protein [Source:RGD Symbol;Acc:620069]
0.289108	0.00697153	Rnf121	ring finger protein 121 [Source:RGD Symbol;Acc:1307857]
0.170758	0.00700352	Brd8	bromodomain containing 8 [Source:RGD Symbol;Acc:1307003]
0.437297	0.00702407	-	-
0.216198	0.00704988	Slc27a4	solute carrier family 27 member 4 [Source:RGD Symbol;Acc:1307383]
1.69951	0.00706613	AY172581.20
0.363714	0.00709197	Rnf217	ring finger protein 217 [Source:RGD Symbol;Acc:1306836]
0.190267	0.00715823	Pitpnb	phosphatidylinositol transfer protein, beta [Source:RGD Symbol;Acc:620143]
0.245867	0.00719517	Ska2	spindle and kinetochore associated complex subunit 2 [Source:RGD Symbol;Acc:1307084]
0.272679	0.00725193	Vbp1	VHL binding protein 1 [Source:RGD Symbol;Acc:1590535]
0.180516	0.00725869	Nek9	NIMA-related kinase 9 [Source:RGD Symbol;Acc:1307187]
0.181814	0.00726287	Ppp5c	protein phosphatase 5, catalytic subunit [Source:RGD Symbol;Acc:68415]
0.31201	0.0072784	Flvcr2	feline leukemia virus subgroup C cellular receptor family, member 2 [Source:RGD Symbol;Acc:735098]
0.377923	0.0073303	Apbb2	amyloid beta precursor protein binding family B member 2 [Source:RGD Symbol;Acc:1562438]
0.151726	0.00733989	Pitpna	phosphatidylinositol transfer protein, alpha [Source:RGD Symbol;Acc:61885]
0.251943	0.00744459	Tbcc	tubulin folding cofactor C [Source:RGD Symbol;Acc:1306756]
0.209747	0.00744513	Sim2	SIM bHLH transcription factor 2 [Source:RGD Symbol;Acc:1308016]
0.241921	0.00745059	Zc2hc1a	zinc finger, C2HC-type containing 1A [Source:RGD Symbol;Acc:1311970]
0.281094	0.00745901	Ccdc93	coiled-coil domain containing 93 [Source:RGD Symbol;Acc:1560504]
0.226836	0.00747915	Fam3c	family with sequence similarity 3, member C [Source:RGD Symbol;Acc:735193]
0.280164	0.0074809	Zfp407	zinc finger protein 407 [Source:RGD Symbol;Acc:1310645]
0.263141	0.00748722	Paqr4	progestin and adipoQ receptor family member 4 [Source:RGD Symbol;Acc:1309533]
0.283841	0.00751353	ST7	suppression of tumorigenicity 7 [Source:RGD Symbol;Acc:1303148]
0.127437	0.00752892	Sptbn1	spectrin, beta, non-erythrocytic 1 [Source:RGD Symbol;Acc:727922]
0.346409	0.00753047	Slc25a38	solute carrier family 25, member 38 [Source:RGD Symbol;Acc:1311914]
0.203743	0.00755402	Pxk	PX domain containing serine/threonine kinase [Source:RGD Symbol;Acc:727819]
0.183832	0.00758199	Nudt21	nudix hydrolase 21 [Source:RGD Symbol;Acc:1305766]
0.324155	0.00759223	Mcmdc2	minichromosome maintenance domain containing 2 [Source:RGD Symbol;Acc:1561068]
0.165654	0.00764713	Zfp207	zinc finger protein 207 [Source:RGD Symbol;Acc:1308121]
0.190857	0.00769694	Col4a3bp	collagen type IV alpha 3 binding protein [Source:RGD Symbol;Acc:1309131]
0.161324	0.00775134	Mapre1	microtubule-associated protein, RP/EB family, member 1 [Source:RGD Symbol;Acc:621781]
0.194769	0.00777311	Trim41	tripartite motif-containing 41 [Source:RGD Symbol;Acc:1308885]
0.32272	0.00779288	Zfp652	zinc finger protein 652 [Source:RGD Symbol;Acc:1566329]
0.246636	0.00781247	Dym	dymeclin [Source:RGD Symbol;Acc:1309111]
0.230163	0.00781537	Lemd3	LEM domain containing 3 [Source:RGD Symbol;Acc:1596822]
0.250303	0.00783915	Exoc6b	exocyst complex component 6B [Source:RGD Symbol;Acc:1560638]
0.255465	0.00784119	Fv1	Friend virus susceptibility 1 [Source:RGD Symbol;Acc:1309326]
0.226102	0.00784834	Hmox2	heme oxygenase 2 [Source:RGD Symbol;Acc:67402]
0.421743	0.00790534	Ldlrap1	low density lipoprotein receptor adaptor protein 1 [Source:RGD Symbol;Acc:1563417]
0.300614	0.00797167	Mxra7	matrix remodeling associated 7 [Source:RGD Symbol;Acc:1594666]
0.341922	0.00799794	Adarb1	adenosine deaminase, RNA-specific, B1 [Source:RGD Symbol;Acc:2033]
1.12808	0.00807153	Ccnt1	cyclin T1 [Source:RGD Symbol;Acc:1311151]
0.186207	0.00808616	Ap1m1	adaptor related protein complex 1 subunit mu 1 [Source:RGD Symbol;Acc:1307653]
0.27703	0.00811675	Sssca1	Sjogren syndrome/scleroderma autoantigen 1 [Source:RGD Symbol;Acc:1593467]
0.207315	0.00816642	Cog1	component of oligomeric golgi complex 1 [Source:RGD Symbol;Acc:1304594]
0.225247	0.00818731	Desi1	desumoylating isopeptidase 1 [Source:RGD Symbol;Acc:1305776]
0.278625	0.00820687	Cmtm4	CKLF-like MARVEL transmembrane domain containing 4 [Source:RGD Symbol;Acc:1565098]
0.165354	0.00822194	Ptprs	protein tyrosine phosphatase, receptor type, S [Source:RGD Symbol;Acc:3452]
0.195849	0.00825389	Ube2z	ubiquitin-conjugating enzyme E2Z [Source:RGD Symbol;Acc:1308347]
0.185606	0.00833712	Wwc3	WWC family member 3 [Source:RGD Symbol;Acc:1560666]
1.57216	0.00840602	LOC100911511	homeobox protein Hox-A6-like [Source:RGD Symbol;Acc:6492270]
0.297046	0.008418	Slc7a6os	solute carrier family 7, member 6 opposite strand [Source:RGD Symbol;Acc:708394]
0.241606	0.00844849	Zfp444	zinc finger protein 444 [Source:RGD Symbol;Acc:1304847]
0.255273	0.00845507	Ppp1r16a	protein phosphatase 1, regulatory subunit 16A [Source:RGD Symbol;Acc:1307962]
0.206331	0.00845886	Nop53	NOP53 ribosome biogenesis factor [Source:RGD Symbol;Acc:1303085]
0.185979	0.00848565	Sigmar1	sigma non-opioid intracellular receptor 1 [Source:RGD Symbol;Acc:68364]
0.666112	0.00852729	Dlk2	delta like non-canonical Notch ligand 2 [Source:RGD Symbol;Acc:1309143]
0.354499	0.00853117	Poc1b	POC1 centriolar protein B [Source:RGD Symbol;Acc:2323942]
0.194034	0.00853248	Fbxw8	F-box and WD repeat domain containing 8 [Source:RGD Symbol;Acc:1306032]
0.360219	0.0085794	Fanca	FA complementation group A [Source:RGD Symbol;Acc:1311380]
0.223417	0.00858767	Dnmt1	DNA methyltransferase 1 [Source:RGD Symbol;Acc:620979]
0.156905	0.00859842	Cyc1	cytochrome c-1 [Source:RGD Symbol;Acc:1306597]
0.1971	0.00860758	Wwtr1	WW domain containing transcription regulator 1 [Source:RGD Symbol;Acc:1559609]
0.209237	0.00861966	Gas2l1	growth arrest-specific 2 like 1 [Source:RGD Symbol;Acc:1311206]
0.315422	0.00868799	Gja4	gap junction protein, alpha 4 [Source:RGD Symbol;Acc:2691]
0.157866	0.00871573	Ptk7	protein tyrosine kinase 7 [Source:RGD Symbol;Acc:1310472]
0.263792	0.00874792	Thap4	THAP domain containing 4 [Source:RGD Symbol;Acc:1359473]
0.210657	0.00882189	Nfyc	nuclear transcription factor Y subunit gamma [Source:RGD Symbol;Acc:3173]
0.294865	0.00884279	Bag2	Bcl2-associated athanogene 2 [Source:RGD Symbol;Acc:1585173]
0.272123	0.00884448	Stim2	stromal interaction molecule 2 [Source:RGD Symbol;Acc:1304641]
0.187417	0.00887247	Cul3	cullin 3 [Source:RGD Symbol;Acc:1308190]
0.163468	0.00888454	Arfgap2	ADP-ribosylation factor GTPase activating protein 2 [Source:RGD Symbol;Acc:1306177]
0.317238	0.0088882	Gar1	GAR1 ribonucleoprotein [Source:RGD Symbol;Acc:1563995]
0.20307	0.00888937	Cdc37l1	cell division cycle 37-like 1 [Source:RGD Symbol;Acc:1309295]
0.287331	0.00890413	Agap1	ArfGAP with GTPase domain, ankyrin repeat and PH domain 1 [Source:RGD Symbol;Acc:1309244]
0.195803	0.00894901	Tgfb2	transforming growth factor, beta 2 [Source:RGD Symbol;Acc:70491]
0.153628	0.00900411	Nomo1	nodal modulator 1 [Source:RGD Symbol;Acc:1305240]
0.136361	0.0090547	Plec	plectin [Source:RGD Symbol;Acc:621649]
0.219482	0.00906927	Parvb	parvin, beta [Source:RGD Symbol;Acc:1311485]
0.191787	0.00913246	Maz	MYC associated zinc finger protein [Source:RGD Symbol;Acc:1594632]
0.380301	0.00918433	-	-
0.328393	0.00919089	Trabd2b	TraB domain containing 2B [Source:RGD Symbol;Acc:1586386]
1.46149	0.00920317	Dusp6	dual specificity phosphatase 6 [Source:RGD Symbol;Acc:70978]
0.302459	0.00920735	Kif14	kinesin family member 14 [Source:RGD Symbol;Acc:1310650]
0.192031	0.00921111	Scamp4	secretory carrier membrane protein 4 [Source:RGD Symbol;Acc:68354]
0.272505	0.0092494	Urm1	ubiquitin related modifier 1 [Source:RGD Symbol;Acc:1306599]
0.655741	0.00928119	-	-
0.179717	0.00929441	Ccnb1	cyclin B1 [Source:RGD Symbol;Acc:2291]
0.157129	0.00930063	Sae1	SUMO1 activating enzyme subunit 1 [Source:RGD Symbol;Acc:1306098]
0.144095	0.00930515	Scap	SREBF chaperone [Source:RGD Symbol;Acc:1309378]
0.223079	0.00931922	Tbc1d2b	TBC1 domain family, member 2B [Source:RGD Symbol;Acc:1307436]
0.25243	0.00934843	Smad6	SMAD family member 6 [Source:RGD Symbol;Acc:1305069]
0.561666	0.00936421	AABR07021591.1
0.261586	0.0094854	Rpl36al	ribosomal protein L36a-like [Source:RGD Symbol;Acc:621156]
0.237581	0.00949785	Oser1	oxidative stress responsive serine-rich 1 [Source:RGD Symbol;Acc:1303142]
0.214512	0.00950712	Uba2	ubiquitin-like modifier activating enzyme 2 [Source:RGD Symbol;Acc:1312023]
0.331633	0.00951569	RGD1562618	similar to RIKEN cDNA 6030419C18 gene [Source:RGD Symbol;Acc:1562618]
0.201269	0.00957116	AABR07066522.1
0.265628	0.00965724	Socs6	suppressor of cytokine signaling 6 [Source:RGD Symbol;Acc:1304632]
0.161663	0.00967167	LOC294154	similar to chromosome 6 open reading frame 106 isoform a [Source:RGD Symbol;Acc:1559829]
0.447473	0.00968681	Ccdc92	coiled-coil domain containing 92 [Source:RGD Symbol;Acc:1601131]
0.195901	0.00971857	Gipc1	GIPC PDZ domain containing family, member 1 [Source:RGD Symbol;Acc:68338]
0.186045	0.00972433	Nup188	nucleoporin 188 [Source:RGD Symbol;Acc:1306022]
0.161286	0.00973369	Arhgdia	Rho GDP dissociation inhibitor alpha [Source:RGD Symbol;Acc:1359547]
0.666032	0.00973895	-	-
0.508907	0.00974305	AABR07034669.1
0.289752	0.00974484	Sox5	SRY box 5 [Source:RGD Symbol;Acc:620471]
0.330952	0.00975722	Ccdc12	coiled-coil domain containing 12 [Source:RGD Symbol;Acc:1306081]
0.164474	0.00980787	Srpx2	sushi-repeat-containing protein, X-linked 2 [Source:RGD Symbol;Acc:1562444]
0.213513	0.00983575	Ier5l	immediate early response 5-like [Source:RGD Symbol;Acc:1561058]
0.241071	0.00992455	Stard8	StAR-related lipid transfer domain containing 8 [Source:RGD Symbol;Acc:1560770]
0.215859	0.00993721	Slc16a7	solute carrier family 16 member 7 [Source:RGD Symbol;Acc:3691]
0.336837	0.00995131	Abhd1	abhydrolase domain containing 1 [Source:RGD Symbol;Acc:1310988]
0.283442	0.00996201	Mrpl58	mitochondrial ribosomal protein L58 [Source:RGD Symbol;Acc:1307942]
0.183769	0.00999991	Ehd1	EH-domain containing 1 [Source:RGD Symbol;Acc:1309017]
0.178544	0.0100083	Plscr3	phospholipid scramblase 3 [Source:RGD Symbol;Acc:1307016]
0.178354	0.010043	Zc3h14	zinc finger CCCH type containing 14 [Source:RGD Symbol;Acc:621850]
0.285186	0.0100831	Sipa1	signal-induced proliferation-associated 1 [Source:RGD Symbol;Acc:1303184]
0.210397	0.0101173	Loxl1	lysyl oxidase-like 1 [Source:RGD Symbol;Acc:1308752]
0.171974	0.0101603	AABR07025295.1
0.133459	0.010173	Reln	reelin [Source:RGD Symbol;Acc:3553]
0.210024	0.0101921	Plekha7	pleckstrin homology domain containing A7 [Source:RGD Symbol;Acc:1598216]
0.181559	0.010193	G6pc3	glucose 6 phosphatase catalytic subunit 3 [Source:RGD Symbol;Acc:727875]
0.568756	0.0101942	Tigd5	tigger transposable element derived 5 [Source:RGD Symbol;Acc:1311576]
0.154941	0.0102543	Cops7a	COP9 signalosome subunit 7A [Source:RGD Symbol;Acc:1310070]
0.134237	0.0103412	Ppp1cc	protein phosphatase 1 catalytic subunit gamma [Source:RGD Symbol;Acc:3377]
0.222472	0.0103429	MGC94207	similar to RIKEN cDNA C030006K11 [Source:RGD Symbol;Acc:1359663]
0.259155	0.0103736	Deaf1	DEAF1 transcription factor [Source:RGD Symbol;Acc:620671]
0.296385	0.0104231	Bmp3	bone morphogenetic protein 3 [Source:RGD Symbol;Acc:2212]
0.17246	0.0104324	Pcdhgc3	protocadherin gamma subfamily C, 3 [Source:MGI Symbol;Acc:MGI:1935201]
0.208919	0.0104569	LOC689574	hypothetical protein LOC689574 [Source:RGD Symbol;Acc:1591053]
0.160374	0.0104836	Acin1	apoptotic chromatin condensation inducer 1 [Source:RGD Symbol;Acc:1311945]
0.230103	0.0105064	AABR07064873.1
0.317712	0.0105168	Tmem201	transmembrane protein 201 [Source:RGD Symbol;Acc:1583947]
0.226861	0.0106245	Ska3	spindle and kinetochore associated complex subunit 3 [Source:RGD Symbol;Acc:1307201]
0.516591	0.0106312	Ccdc57	coiled-coil domain containing 57 [Source:MGI Symbol;Acc:MGI:1918526]
0.203503	0.0106588	Icam1	intercellular adhesion molecule 1 [Source:RGD Symbol;Acc:2857]
0.180016	0.0106888	Ncor2	nuclear receptor co-repressor 2 [Source:RGD Symbol;Acc:1310293]
0.237423	0.0107169	Mrps7	mitochondrial ribosomal protein S7 [Source:RGD Symbol;Acc:1309164]
0.677829	0.0107774	Rnd1	Rho family GTPase 1 [Source:RGD Symbol;Acc:1306338]
0.139802	0.0108004	Slc35e3	solute carrier family 35, member E3 [Source:RGD Symbol;Acc:1564876]

## Sheet: DOWN 
log2FoldChange	pvalue	gene_name	gene_description
-2.08064	0	Txnip	thioredoxin interacting protein [Source:RGD Symbol;Acc:620886]
-2.09765	7.63079e-242	Gprc5a	G protein-coupled receptor, class C, group 5, member A [Source:RGD Symbol;Acc:1310804]
-3.28818	1.74418e-206	Arrdc4	arrestin domain containing 4 [Source:RGD Symbol;Acc:1311763]
-2.50233	5.17587e-160	Crem	cAMP responsive element modulator [Source:RGD Symbol;Acc:2402]
-2.25653	1.47345e-130	Tnfrsf21	TNF receptor superfamily member 21 [Source:RGD Symbol;Acc:1307308]
-2.09299	3.27314e-98	Etnk1	ethanolamine kinase 1 [Source:RGD Symbol;Acc:1308204]
-1.22756	3.09135e-80	Cdkn1a	cyclin-dependent kinase inhibitor 1A [Source:RGD Symbol;Acc:69328]
-1.37291	3.63058e-78	Klf10	Kruppel-like factor 10 [Source:RGD Symbol;Acc:621652]
-1.91868	2.79154e-74	Glis1	GLIS family zinc finger 1 [Source:RGD Symbol;Acc:1308030]
-0.88121	2.42827e-68	Slc20a1	solute carrier family 20 member 1 [Source:RGD Symbol;Acc:621079]
-4.55969	4.24469e-65	Nr4a3	nuclear receptor subfamily 4, group A, member 3 [Source:RGD Symbol;Acc:61882]
-1.40124	1.53003e-60	Ulk1	unc-51 like autophagy activating kinase 1 [Source:RGD Symbol;Acc:1589743]
-1.45681	5.19551e-57	Tsc22d3	TSC22 domain family, member 3 [Source:RGD Symbol;Acc:621654]
-1.64244	1.91513e-52	Enc1	ectodermal-neural cortex 1 [Source:RGD Symbol;Acc:1303152]
-1.02882	6.46403e-51	Hist1h1c	histone cluster 1 H1 family member c [Source:RGD Symbol;Acc:1587893]
-1.3553	3.70803e-47	Inhba	inhibin subunit beta A [Source:RGD Symbol;Acc:62074]
-1.12056	9.17153e-46	Mtmr10	myotubularin related protein 10 [Source:RGD Symbol;Acc:1305958]
-1.06079	5.05774e-45	Cnnm4	cyclin and CBS domain divalent metal cation transport mediator 4 [Source:RGD Symbol;Acc:1305571]
-1.47302	1.17946e-44	Slc43a2	solute carrier family 43 member 2 [Source:RGD Symbol;Acc:1305819]
-1.61757	1.04081e-39	Pde4d	phosphodiesterase 4D [Source:RGD Symbol;Acc:3281]
-0.94068	6.71044e-39	Fgfr2	fibroblast growth factor receptor 2 [Source:RGD Symbol;Acc:2611]
-0.92346	1.12442e-38	Lama5	laminin subunit alpha 5 [Source:RGD Symbol;Acc:621023]
-1.15949	3.20182e-38	Fst	follistatin [Source:RGD Symbol;Acc:2633]
-0.712361	8.67591e-38	Tsc22d1	TSC22 domain family, member 1 [Source:RGD Symbol;Acc:3850]
-1.58056	7.34425e-33	-	-
-0.797026	6.92813e-31	Resf1	retroelement silencing factor 1 [Source:RGD Symbol;Acc:1309621]
-1.09683	7.80151e-31	Cbx2	chromobox 2 [Source:RGD Symbol;Acc:1588561]
-1.2951	4.80252e-28	Gpcpd1	glycerophosphocholine phosphodiesterase 1 [Source:RGD Symbol;Acc:735140]
-2.75875	6.72164e-28	Rassf6	Ras association domain family member 6 [Source:RGD Symbol;Acc:1566082]
-1.49578	8.6288e-28	Mcam	melanoma cell adhesion molecule [Source:RGD Symbol;Acc:620463]
-0.822619	1.40627e-27	Jade1	jade family PHD finger 1 [Source:RGD Symbol;Acc:1306920]
-0.745229	1.4902e-27	Fgf10	fibroblast growth factor 10 [Source:RGD Symbol;Acc:2606]
-0.827131	5.40768e-26	Synj2	synaptojanin 2 [Source:RGD Symbol;Acc:69436]
-1.33124	6.10556e-26	Phospho2	phosphatase, orphan 2 [Source:RGD Symbol;Acc:1359274]
-1.46743	8.62743e-26	Thbd	thrombomodulin [Source:RGD Symbol;Acc:621299]
-1.56143	2.86924e-23	Zfp462	zinc finger protein 462 [Source:RGD Symbol;Acc:1562123]
-0.762691	4.23008e-23	Vhl	von Hippel-Lindau tumor suppressor [Source:RGD Symbol;Acc:3960]
-1.09555	1.11125e-22	Arrdc3	arrestin domain containing 3 [Source:RGD Symbol;Acc:1359478]
-1.15504	1.46183e-22	S100pbp	S100P binding protein [Source:RGD Symbol;Acc:1564943]
-0.55262	2.07976e-22	Fgfr1	Fibroblast growth factor receptor 1 [Source:RGD Symbol;Acc:620713]
-1.33782	3.73648e-22	RGD1565222	similar to RIKEN cDNA 4931414P19 [Source:RGD Symbol;Acc:1565222]
-1.02879	1.10958e-21	Zscan21	zinc finger and SCAN domain containing 21 [Source:RGD Symbol;Acc:1309981]
-1.50131	2.30239e-21	Cbarp	CACN subunit beta associated regulatory protein [Source:RGD Symbol;Acc:1307185]
-1.46083	2.69188e-21	Bbs10	Bardet-Biedl syndrome 10 [Source:RGD Symbol;Acc:1560748]
-4.40876	3.56489e-21	Gpr88	G-protein coupled receptor 88 [Source:RGD Symbol;Acc:61921]
-0.819088	4.11372e-21	Ppp1r3c	protein phosphatase 1, regulatory subunit 3C [Source:RGD Symbol;Acc:1309132]
-0.696248	6.70206e-21	Zfp266	zinc finger protein 266 [Source:RGD Symbol;Acc:1308643]
-0.636661	1.14568e-20	H3f3b	H3 histone family member 3B [Source:RGD Symbol;Acc:621095]
-1.08609	2.68229e-20	Slc16a14	solute carrier family 16, member 14 [Source:RGD Symbol;Acc:1309675]
-2.28164	8.77443e-20	Kcne4	potassium voltage-gated channel subfamily E regulatory subunit 4 [Source:RGD Symbol;Acc:1302957]
-1.11883	1.37198e-19	Zkscan8	zinc finger with KRAB and SCAN domains 8 [Source:RGD Symbol;Acc:1308983]
-0.673761	1.67893e-19	Trim59	tripartite motif-containing 59 [Source:RGD Symbol;Acc:1311956]
-0.695279	1.88814e-19	Bahd1	bromo adjacent homology domain containing 1 [Source:RGD Symbol;Acc:1563127]
-2.10099	2.01359e-19	Pus7l	pseudouridylate synthase 7-like [Source:RGD Symbol;Acc:1304692]
-1.40745	2.25479e-19	Zswim6	zinc finger, SWIM-type containing 6 [Source:RGD Symbol;Acc:1306624]
-1.20973	7.01176e-19	Id4	inhibitor of DNA binding 4, HLH protein [Source:RGD Symbol;Acc:631428]
-1.1279	9.66395e-19	Klhl8	kelch-like family member 8 [Source:RGD Symbol;Acc:1304685]
-1.00277	1.13284e-18	Osr1	odd-skipped related transciption factor 1 [Source:RGD Symbol;Acc:1311807]
-1.05708	1.25765e-18	RGD1308147	similar to expressed sequence AW209491 [Source:RGD Symbol;Acc:1308147]
-3.65779	2.12168e-18	Ass1	argininosuccinate synthase 1 [Source:RGD Symbol;Acc:2163]
-1.54348	2.14494e-18	Nadk2	NAD kinase 2, mitochondrial [Source:RGD Symbol;Acc:1306809]
-0.55871	2.47641e-18	Gda	guanine deaminase [Source:RGD Symbol;Acc:621617]
-2.2142	3.21919e-18	Slc16a6	solute carrier family 16, member 6 [Source:RGD Symbol;Acc:735117]
-1.94339	2.27993e-17	Mmp13	matrix metallopeptidase 13 [Source:RGD Symbol;Acc:620196]
-0.82352	2.60878e-17	Trim23	tripartite motif-containing 23 [Source:RGD Symbol;Acc:621587]
-0.821315	2.9331e-17	Plat	plasminogen activator, tissue type [Source:RGD Symbol;Acc:3342]
-1.445	8.33095e-17	Pdxk	pyridoxal kinase [Source:RGD Symbol;Acc:621324]
-0.937643	9.35181e-17	Fan1	FANCD2 and FANCI associated nuclease 1 [Source:RGD Symbol;Acc:1566323]
-1.43477	1.1949e-16	Wdcp	WD repeat and coiled coil containing [Source:MGI Symbol;Acc:MGI:3040699]
-0.611717	1.80238e-16	Sik2	salt-inducible kinase 2 [Source:RGD Symbol;Acc:1559698]
-1.35161	1.90509e-16	Nr4a1	nuclear receptor subfamily 4, group A, member 1 [Source:RGD Symbol;Acc:620029]
-0.755717	3.0791e-16	Rasl12	RAS-like, family 12 [Source:RGD Symbol;Acc:1306268]
-0.812783	3.24461e-16	Zfc3h1	zinc finger, C3H1-type containing [Source:RGD Symbol;Acc:1306287]
-0.554961	9.17306e-16	Numbl	NUMB-like, endocytic adaptor protein [Source:RGD Symbol;Acc:1307579]
-5.6607	1.11401e-15	Trarg1	trafficking regulator of GLUT4 (SLC2A4) 1 [Source:RGD Symbol;Acc:1307639]
-1.12919	1.23577e-15	Bcorl1	BCL6 co-repressor-like 1 [Source:RGD Symbol;Acc:1566108]
-0.841771	1.59062e-15	Lrch1	leucine rich repeats and calponin homology domain containing 1 [Source:RGD Symbol;Acc:1595678]
-0.607217	1.92166e-15	Plekha5	pleckstrin homology domain containing A5 [Source:RGD Symbol;Acc:621175]
-1.34991	2.4161e-15	Lgr5	leucine rich repeat containing G protein coupled receptor 5 [Source:RGD Symbol;Acc:1307733]
-0.614509	2.5966e-15	Gosr1	golgi SNAP receptor complex member 1 [Source:RGD Symbol;Acc:71093]
-2.58674	4.37424e-15	Sema4f	ssemaphorin 4F [Source:RGD Symbol;Acc:3658]
-1.95922	5.32327e-15	AC130391.3
-0.950555	7.16233e-15	Nynrin	NYN domain and retroviral integrase containing [Source:RGD Symbol;Acc:6486974]
-1.35323	7.56918e-15	Iqcc	IQ motif containing C [Source:RGD Symbol;Acc:1583461]
-0.603708	7.92057e-15	Kdm5b	lysine demethylase 5B [Source:RGD Symbol;Acc:1565602]
-4.20205	8.0778e-15	Crispld2	cysteine-rich secretory protein LCCL domain containing 2 [Source:RGD Symbol;Acc:620860]
-1.10951	9.65135e-15	Zhx2	zinc fingers and homeoboxes 2 [Source:RGD Symbol;Acc:727926]
-0.60439	1.24624e-14	Ranbp2	RAN binding protein 2 [Source:RGD Symbol;Acc:1560047]
-0.921678	1.33171e-14	Ncald	neurocalcin delta [Source:RGD Symbol;Acc:1560287]
-0.629575	3.32061e-14	Mtcl1	microtubule crosslinking factor 1 [Source:RGD Symbol;Acc:1308319]
-0.656819	5.18282e-14	Six4	SIX homeobox 4 [Source:RGD Symbol;Acc:1306726]
-0.517806	6.05096e-14	Pparg	peroxisome proliferator-activated receptor gamma [Source:RGD Symbol;Acc:3371]
-0.660663	6.50855e-14	Rhob	ras homolog family member B [Source:RGD Symbol;Acc:621309]
-0.823844	6.77247e-14	Cbx4	chromobox 4 [Source:RGD Symbol;Acc:1587243]
-0.463678	9.1763e-14	Gfpt1	glutamine fructose-6-phosphate transaminase 1 [Source:RGD Symbol;Acc:1549703]
-0.617208	1.07187e-13	Slc2a12	solute carrier family 2 member 12 [Source:RGD Symbol;Acc:1310175]
-0.79722	1.29304e-13	Znfx1	zinc finger, NFX1-type containing 1 [Source:RGD Symbol;Acc:1306344]
-0.444011	1.6194e-13	Nav1	neuron navigator 1 [Source:RGD Symbol;Acc:1590261]
-1.26062	1.6246e-13	AC239701.1
-0.658134	1.70503e-13	Slc41a1	solute carrier family 41 member 1 [Source:RGD Symbol;Acc:1311397]
-0.8176	1.91211e-13	Pde3b	phosphodiesterase 3B [Source:RGD Symbol;Acc:61943]
-0.698738	2.40365e-13	Pfkfb3	6-phosphofructo-2-kinase/fructose-2,6-biphosphatase 3 [Source:RGD Symbol;Acc:619776]
-0.735667	2.59932e-13	Coa5	cytochrome C oxidase assembly factor 5 [Source:RGD Symbol;Acc:1565095]
-0.731093	2.80919e-13	Cntrl	centriolin [Source:RGD Symbol;Acc:1305317]
-0.885294	3.71885e-13	Atxn3	ataxin 3 [Source:RGD Symbol;Acc:621567]
-0.933131	5.22761e-13	Map9	microtubule-associated protein 9 [Source:RGD Symbol;Acc:1560368]
-0.844071	7.12395e-13	Apbb3	amyloid beta precursor protein binding family B member 3 [Source:RGD Symbol;Acc:620853]
-0.542038	7.83117e-13	Nfatc1	nuclear factor of activated T-cells 1 [Source:RGD Symbol;Acc:2319357]
-0.706441	8.14277e-13	Ppfibp2	PPFIA binding protein 2 [Source:RGD Symbol;Acc:1565383]
-0.468798	8.51896e-13	Xpo1	exportin 1 [Source:RGD Symbol;Acc:620517]
-0.697676	9.35089e-13	Ptch1	patched 1 [Source:RGD Symbol;Acc:621425]
-2.2039	9.48412e-13	Star	steroidogenic acute regulatory protein [Source:RGD Symbol;Acc:3770]
-0.661953	1.03269e-12	Helb	DNA helicase B [Source:RGD Symbol;Acc:1560103]
-0.665837	1.39935e-12	Herc4	HECT and RLD domain containing E3 ubiquitin protein ligase 4 [Source:RGD Symbol;Acc:1310971]
-1.54815	2.45625e-12	Adat1	adenosine deaminase, tRNA-specific 1 [Source:RGD Symbol;Acc:1591020]
-0.947249	2.72515e-12	Dzip3	DAZ interacting zinc finger protein 3 [Source:RGD Symbol;Acc:1563278]
-2.28899	2.97039e-12	Panx1	Pannexin 1 [Source:RGD Symbol;Acc:735204]
-0.516689	3.21019e-12	Slc39a10	solute carrier family 39 member 10 [Source:RGD Symbol;Acc:1307321]
-0.552774	3.50804e-12	Pik3ip1	phosphoinositide-3-kinase interacting protein 1 [Source:RGD Symbol;Acc:1311203]
-0.743099	3.8882e-12	Ap4b1	adaptor related protein complex 4 subunit beta 1 [Source:RGD Symbol;Acc:1310529]
-0.578075	3.90503e-12	Rest	RE1-silencing transcription factor [Source:RGD Symbol;Acc:621069]
-0.842647	4.01007e-12	Emilin2	elastin microfibril interfacer 2 [Source:RGD Symbol;Acc:1305343]
-0.569711	4.06279e-12	Orai2	ORAI calcium release-activated calcium modulator 2 [Source:RGD Symbol;Acc:1310213]
-0.642027	5.22029e-12	Nfya	nuclear transcription factor Y subunit alpha [Source:RGD Symbol;Acc:70976]
-0.511896	5.28211e-12	Spart	spartin [Source:RGD Symbol;Acc:1305900]
-1.14979	6.57837e-12	Orc1	origin recognition complex, subunit 1 [Source:RGD Symbol;Acc:631435]
-0.512278	7.61857e-12	Tubb2a	tubulin, beta 2A class IIa [Source:RGD Symbol;Acc:1588452]
-0.813312	8.0716e-12	Usp38	ubiquitin specific peptidase 38 [Source:RGD Symbol;Acc:1311974]
-1.97949	9.45145e-12	B3gnt8	UDP-GlcNAc:betaGal beta-1,3-N-acetylglucosaminyltransferase 8 [Source:RGD Symbol;Acc:1305374]
-0.623147	9.77769e-12	Boc	BOC cell adhesion associated, oncogene regulated [Source:RGD Symbol;Acc:1304550]
-0.744558	1.03254e-11	Ephb3	Eph receptor B3 [Source:RGD Symbol;Acc:1305602]
-0.444704	1.12774e-11	-	-
-0.513463	1.2145e-11	Atf7ip	activating transcription factor 7 interacting protein [Source:RGD Symbol;Acc:1306030]
-1.07818	1.22311e-11	Zmat1	zinc finger, matrin-type 1 [Source:RGD Symbol;Acc:1565344]
-0.713957	1.27839e-11	Clcn3	chloride voltage-gated channel 3 [Source:RGD Symbol;Acc:621219]
-0.741404	1.36064e-11	Phf8	PHD finger protein 8 [Source:RGD Symbol;Acc:1561065]
-0.54431	1.46178e-11	Snx33	sorting nexin 33 [Source:RGD Symbol;Acc:1307898]
-0.926048	1.50032e-11	Gm25994	predicted gene, 25994 [Source:MGI Symbol;Acc:MGI:5455771]
-0.502955	1.5216e-11	Cebpa	CCAAT/enhancer binding protein alpha [Source:RGD Symbol;Acc:2326]
-0.749123	1.6084e-11	Plekha2	pleckstrin homology domain containing A2 [Source:RGD Symbol;Acc:1586710]
-0.589293	1.61474e-11	RGD1310553	similar to expressed sequence AI597479 [Source:RGD Symbol;Acc:1310553]
-0.482534	1.85809e-11	Tspan9	tetraspanin 9 [Source:RGD Symbol;Acc:1304740]
-0.660859	1.97345e-11	Aen	apoptosis enhancing nuclease [Source:RGD Symbol;Acc:1305051]
-0.600156	2.01377e-11	Gtf2a1	general transcription factor 2A subunit 1 [Source:RGD Symbol;Acc:69246]
-0.442624	2.02182e-11	Magi3	membrane associated guanylate kinase, WW and PDZ domain containing 3 [Source:RGD Symbol;Acc:621362]
-0.515037	2.19146e-11	Ccnf	cyclin F [Source:RGD Symbol;Acc:67401]
-0.810725	2.19581e-11	Rnf168	ring finger protein 168 [Source:RGD Symbol;Acc:1585168]
-1.15227	2.50217e-11	Itgb3	integrin subunit beta 3 [Source:RGD Symbol;Acc:628868]
-0.950028	3.11148e-11	AABR07001905.2
-0.730647	3.36108e-11	Sipa1l2	signal-induced proliferation-associated 1 like 2 [Source:RGD Symbol;Acc:1306269]
-0.697078	3.60918e-11	Spon2	spondin 2 [Source:RGD Symbol;Acc:708584]
-0.713451	3.61789e-11	Rbm4b	RNA binding motif protein 4B [Source:RGD Symbol;Acc:1359343]
-0.56271	3.85328e-11	Setd1b	SET domain containing 1B [Source:MGI Symbol;Acc:MGI:2652820]
-0.632733	4.15973e-11	Plpp3	phospholipid phosphatase 3 [Source:RGD Symbol;Acc:620454]
-0.647705	4.20266e-11	Gtf2e1	general transcription factor IIE subunit 1 [Source:RGD Symbol;Acc:1306851]
-0.796866	4.29984e-11	Prune1	prune exopolyphosphatase 1 [Source:RGD Symbol;Acc:1359521]
-0.867583	4.62767e-11	Notch1	notch 1 [Source:RGD Symbol;Acc:3187]
-0.44958	5.17732e-11	AABR07021544.1
-0.511452	5.40679e-11	Tcta	T-cell leukemia translocation altered [Source:RGD Symbol;Acc:1359333]
-0.436501	5.45693e-11	Atxn7l3b	ataxin 7-like 3B [Source:RGD Symbol;Acc:2301984]
-0.729391	6.07189e-11	Znf768	zinc finger protein 768 [Source:RGD Symbol;Acc:7609558]
-2.16239	6.10215e-11	AABR07008066.2
-0.572181	6.29534e-11	Hivep1	human immunodeficiency virus type I enhancer binding protein 1 [Source:RGD Symbol;Acc:727847]
-0.986256	7.67158e-11	Slc25a42	solute carrier family 25, member 42 [Source:RGD Symbol;Acc:1592346]
-0.293197	8.48918e-11	Lum	lumican [Source:RGD Symbol;Acc:620984]
-0.692287	9.69675e-11	Cplane1	ciliogenesis and planar polarity effector 1 [Source:RGD Symbol;Acc:1310081]
-0.939605	1.08338e-10	Prkag2	protein kinase AMP-activated non-catalytic subunit gamma 2 [Source:RGD Symbol;Acc:727782]
-0.599865	1.11181e-10	Dbt	dihydrolipoamide branched chain transacylase E2 [Source:RGD Symbol;Acc:68403]
-0.746574	1.17548e-10	Trmt1l	tRNA methyltransferase 1-like [Source:RGD Symbol;Acc:1307890]
-0.909913	1.36979e-10	Dennd2c	DENN domain containing 2C [Source:RGD Symbol;Acc:1308197]
-0.659686	1.42517e-10	Epg5	ectopic P-granules autophagy protein 5 homolog [Source:RGD Symbol;Acc:1306286]
-0.52645	1.63004e-10	Stk4	serine/threonine kinase 4 [Source:RGD Symbol;Acc:1312035]
-1.22272	1.71645e-10	Abcd2	ATP binding cassette subfamily D member 2 [Source:RGD Symbol;Acc:69244]
-0.976494	1.86332e-10	Nr4a2	nuclear receptor subfamily 4, group A, member 2 [Source:RGD Symbol;Acc:3202]
-0.705098	2.40764e-10	Fut4	fucosyltransferase 4 [Source:RGD Symbol;Acc:619954]
-0.582345	2.63307e-10	Usp36	ubiquitin specific peptidase 36 [Source:RGD Symbol;Acc:1309937]
-1.8135	2.66655e-10	Zfp112	zinc finger protein 112 [Source:RGD Symbol;Acc:1305757]
-0.90401	2.7563e-10	Ddias	DNA damage-induced apoptosis suppressor [Source:RGD Symbol;Acc:1559690]
-1.0354	3.11159e-10	Zfp600	zinc finger protein 600 [Source:RGD Symbol;Acc:9286049]
-1.15361	3.29285e-10	Daam2	dishevelled associated activator of morphogenesis 2 [Source:RGD Symbol;Acc:1306128]
-0.590346	3.96811e-10	Cldn12	claudin 12 [Source:RGD Symbol;Acc:1561053]
-0.571632	4.55843e-10	Serpinb1a	serpin family B member 1A [Source:RGD Symbol;Acc:1306203]
-0.528909	4.95395e-10	LOC100362023	CDC42 small effector 2-like [Source:RGD Symbol;Acc:2318957]
-0.54368	5.08354e-10	Dhrs3	dehydrogenase/reductase 3 [Source:RGD Symbol;Acc:1305584]
-0.461389	5.47361e-10	Gxylt1	glucoside xylosyltransferase 1 [Source:RGD Symbol;Acc:1563062]
-0.644182	5.69855e-10	Fgf7	fibroblast growth factor 7 [Source:RGD Symbol;Acc:61805]
-0.549653	6.00393e-10	Bpnt1	3'(2'), 5'-bisphosphate nucleotidase 1 [Source:RGD Symbol;Acc:621833]
-0.402664	6.06251e-10	Nsd1	nuclear receptor binding SET domain protein 1 [Source:RGD Symbol;Acc:1307748]
-0.931994	6.17614e-10	Kctd11	potassium channel tetramerization domain containing 11 [Source:RGD Symbol;Acc:1307125]
-0.846197	6.40358e-10	Ppp1r13b	protein phosphatase 1, regulatory subunit 13B [Source:RGD Symbol;Acc:1304651]
-0.496604	6.48593e-10	Htatip2	HIV-1 Tat interactive protein 2 [Source:RGD Symbol;Acc:1309941]
-0.672848	6.67988e-10	Zbtb11	zinc finger and BTB domain containing 11 [Source:RGD Symbol;Acc:1308275]
-0.559826	7.03895e-10	Bet1l	Bet1 golgi vesicular membrane trafficking protein-like [Source:RGD Symbol;Acc:71051]
-0.638634	8.09533e-10	Rprd1b	regulation of nuclear pre-mRNA domain containing 1B [Source:RGD Symbol;Acc:1304782]
-1.64384	8.9086e-10	Rhpn1	rhophilin, Rho GTPase binding protein 1 [Source:RGD Symbol;Acc:1305688]
-0.545262	1.11418e-09	Per3	period circadian regulator 3 [Source:RGD Symbol;Acc:621581]
-1.14939	1.14021e-09	LOC102551340	zinc finger protein 728-like [Source:RGD Symbol;Acc:7697243]
-1.28953	1.16246e-09	Coq8a	coenzyme Q8A [Source:RGD Symbol;Acc:1308245]
-0.516602	1.1983e-09	Prpf39	pre-mRNA processing factor 39 [Source:RGD Symbol;Acc:1308702]
-0.531829	1.20832e-09	Mxi1	MAX interactor 1, dimerization protein [Source:RGD Symbol;Acc:3128]
-1.85089	1.2108e-09	Il11	interleukin 11 [Source:RGD Symbol;Acc:621475]
-1.54495	1.29969e-09	Dnajc28	DnaJ heat shock protein family (Hsp40) member C28 [Source:RGD Symbol;Acc:1359589]
-0.432982	1.3902e-09	Csf1	colony stimulating factor 1 [Source:RGD Symbol;Acc:621063]
-0.338413	1.5032e-09	Acox1	acyl-CoA oxidase 1 [Source:RGD Symbol;Acc:619757]
-1.32244	1.63204e-09	-	PF13465:Zinc-finger double domain|PF00096:Zinc finger, C2H2 type
-0.999435	1.64269e-09	Aasdh	aminoadipate-semialdehyde dehydrogenase [Source:RGD Symbol;Acc:1311135]
-0.60421	1.77948e-09	Rnf34	ring finger protein 34 [Source:RGD Symbol;Acc:628636]
-0.871058	1.91681e-09	Pot1	protection of telomeres 1 [Source:RGD Symbol;Acc:1562696]
-0.546655	1.94367e-09	Rfx7	regulatory factor X, 7 [Source:RGD Symbol;Acc:1308795]
-0.530165	2.24262e-09	Rrp1b	ribosomal RNA processing 1B [Source:RGD Symbol;Acc:1305633]
-0.472871	2.24559e-09	Cirbp	cold inducible RNA binding protein [Source:RGD Symbol;Acc:620756]
-0.984438	2.35401e-09	Palb2	partner and localizer of BRCA2 [Source:RGD Symbol;Acc:1304759]
-2.11173	2.41865e-09	Adra2b	adrenoceptor alpha 2B [Source:RGD Symbol;Acc:2057]
-0.519228	2.49189e-09	Slc7a2	solute carrier family 7 member 2 [Source:RGD Symbol;Acc:68387]
-0.637117	2.60708e-09	Adnp2	ADNP homeobox 2 [Source:RGD Symbol;Acc:1308279]
-0.64514	2.61558e-09	Arhgef19	Rho guanine nucleotide exchange factor 19 [Source:RGD Symbol;Acc:1304766]
-0.62247	2.74175e-09	Ccnt2	cyclin T2 [Source:RGD Symbol;Acc:1309205]
-0.466175	2.79002e-09	Dclk1	doublecortin-like kinase 1 [Source:RGD Symbol;Acc:68437]
-0.485707	2.81151e-09	Pikfyve	phosphoinositide kinase, FYVE-type zinc finger containing [Source:RGD Symbol;Acc:1592067]
-1.43791	2.91215e-09	Tnfrsf25	TNF receptor superfamily member 25 [Source:RGD Symbol;Acc:1598206]
-0.446107	3.16756e-09	Appbp2	amyloid beta precursor protein binding protein 2 [Source:RGD Symbol;Acc:1306488]
-0.557969	3.22389e-09	Zfp110	zinc finger protein 110 [Source:RGD Symbol;Acc:1306339]
-0.417954	3.34526e-09	Tnfaip8	TNF alpha induced protein 8 [Source:RGD Symbol;Acc:1305908]
-0.348368	3.56125e-09	Azin1	antizyme inhibitor 1 [Source:RGD Symbol;Acc:61934]
-1.45266	3.91425e-09	Ibsp	integrin-binding sialoprotein [Source:RGD Symbol;Acc:2855]
-0.731794	4.30639e-09	Hyls1	HYLS1, centriolar and ciliogenesis associated [Source:MGI Symbol;Acc:MGI:1924082]
-0.822839	4.45571e-09	Plekhh3	pleckstrin homology, MyTH4 and FERM domain containing H3 [Source:RGD Symbol;Acc:1304854]
-0.508548	4.87994e-09	Smarcad1	SWI/SNF-related, matrix-associated actin-dependent regulator of chromatin, subfamily a, containing DEAD/H box 1` [Source:RGD Symbol;Acc:1309640]
-0.980415	5.32026e-09	Cables1	Cdk5 and Abl enzyme substrate 1 [Source:RGD Symbol;Acc:1305516]
-0.573716	5.41022e-09	Chfr	checkpoint with forkhead and ring finger domains [Source:RGD Symbol;Acc:1306360]
-0.467465	6.07515e-09	Sdc4	syndecan 4 [Source:RGD Symbol;Acc:3650]
-0.869224	6.20145e-09	RGD1561277	RGD1561277 [Source:RGD Symbol;Acc:1561277]
-0.743408	6.66224e-09	Jrkl	JRK-like [Source:RGD Symbol;Acc:1308986]
-0.535201	6.82928e-09	Fndc3a	fibronectin type III domain containing 3a [Source:RGD Symbol;Acc:1304736]
-0.926065	7.24491e-09	Pex26	peroxisomal biogenesis factor 26 [Source:RGD Symbol;Acc:1584998]
-0.442336	7.82908e-09	Mga	MGA, MAX dimerization protein [Source:RGD Symbol;Acc:1561597]
-0.564226	7.89077e-09	Zfp516	zinc finger protein 516 [Source:RGD Symbol;Acc:1306817]
-0.825509	8.1526e-09	AABR07001910.1
-0.52568	8.15632e-09	Bet1	Bet1 golgi vesicular membrane trafficking protein [Source:RGD Symbol;Acc:2203]
-0.518592	8.34394e-09	Map3k4	mitogen activated protein kinase kinase kinase 4 [Source:RGD Symbol;Acc:1311192]
-0.481791	9.49851e-09	Ahdc1	AT hook, DNA binding motif, containing 1 [Source:RGD Symbol;Acc:1310031]
-1.81057	9.56676e-09	-	-
-0.795396	9.66692e-09	Rdh14	retinol dehydrogenase 14 [Source:RGD Symbol;Acc:1565196]
-1.38775	9.77508e-09	Zfp329	zinc finger protein 329 [Source:RGD Symbol;Acc:1565029]
-1.11678	1.08143e-08	Spata2L	spermatogenesis associated 2-like [Source:RGD Symbol;Acc:1560840]
-0.394848	1.09787e-08	Zmiz1	zinc finger, MIZ-type containing 1 [Source:RGD Symbol;Acc:1311620]
-2.33627	1.1732e-08	Fgl2	fibrinogen-like 2 [Source:RGD Symbol;Acc:620170]
-2.01752	1.19204e-08	LOC679087	similar to swan [Source:RGD Symbol;Acc:1593040]
-1.23373	1.22274e-08	Zfp248	zinc finger protein 248 [Source:RGD Symbol;Acc:1561270]
-0.563175	1.24817e-08	Ficd	FIC domain containing [Source:RGD Symbol;Acc:1359391]
-0.546185	1.27989e-08	Medag	mesenteric estrogen-dependent adipogenesis [Source:RGD Symbol;Acc:1307396]
-0.398401	1.28502e-08	Adamtsl4	ADAMTS-like 4 [Source:RGD Symbol;Acc:1561012]
-0.520013	1.3628e-08	Ezh1	enhancer of zeste 1 polycomb repressive complex 2 subunit [Source:RGD Symbol;Acc:1305028]
-1.82956	1.37732e-08	AABR07008016.1
-0.706682	1.50839e-08	Ranbp6	RAN binding protein 6 [Source:RGD Symbol;Acc:1305165]
-0.650708	1.50912e-08	Fam53b	family with sequence similarity 53, member B [Source:RGD Symbol;Acc:1310799]
-0.499876	1.54657e-08	Npat	nuclear protein, co-activator of histone transcription [Source:RGD Symbol;Acc:1311947]
-0.733503	1.6115e-08	Hps4	HPS4, biogenesis of lysosomal organelles complex 3 subunit 2 [Source:RGD Symbol;Acc:1308070]
-0.639462	1.68683e-08	-	-
-0.906025	2.00064e-08	Sox13	SRY box 13 [Source:RGD Symbol;Acc:1309674]
-1.73277	2.27865e-08	AABR07044759.1
-0.420501	2.31048e-08	Golgb1	golgin B1 [Source:RGD Symbol;Acc:708429]
-1.22856	2.33363e-08	Kctd13	potassium channel tetramerization domain containing 13 [Source:RGD Symbol;Acc:735189]
-0.380155	2.48309e-08	Smad3	SMAD family member 3 [Source:RGD Symbol;Acc:3032]
-0.399737	2.55216e-08	Dcaf7	DDB1 and CUL4 associated factor 7 [Source:RGD Symbol;Acc:1305140]
-0.980107	2.65908e-08	Ttll13	tubulin tyrosine ligase-like family, member 13 [Source:RGD Symbol;Acc:1310399]
-0.858498	2.6886e-08	Zfp775	zinc finger protein 775 [Source:RGD Symbol;Acc:1304910]
-0.727791	2.7033e-08	Dusp14	dual specificity phosphatase 14 [Source:RGD Symbol;Acc:1307415]
-0.653126	2.72715e-08	-	PF00179:Ubiquitin-conjugating enzyme
-1.41088	2.75789e-08	Thap2	THAP domain containing 2 [Source:RGD Symbol;Acc:1593643]
-0.684653	2.76264e-08	Zfp133	zinc finger protein 133 [Source:RGD Symbol;Acc:1566283]
-0.461039	2.85337e-08	Pcf11	PCF11 cleavage and polyadenylation factor subunit [Source:RGD Symbol;Acc:1563397]
-0.798548	2.92837e-08	Zfp111	zinc finger protein 111 [Source:RGD Symbol;Acc:620595]
-1.08761	3.03455e-08	Ap5s1	adaptor related protein complex 5 subunit sigma 1 [Source:RGD Symbol;Acc:1561852]
-0.393545	3.32489e-08	LOC687780	similar to Finkel-Biskis-Reilly murine sarcoma virusubiquitously expressed [Source:RGD Symbol;Acc:1597505]
-1.35569	3.37691e-08	Zbtb26	zinc finger and BTB domain containing 26 [Source:RGD Symbol;Acc:1308561]
-0.716296	3.59473e-08	Usp2	ubiquitin specific peptidase 2 [Source:RGD Symbol;Acc:621073]
-0.321078	3.67642e-08	Vcan	versican [Source:RGD Symbol;Acc:619940]
-0.595809	3.77539e-08	Cbx8	chromobox 8 [Source:RGD Symbol;Acc:1565375]
-0.45538	3.7823e-08	Retreg3	reticulophagy regulator family member 3 [Source:RGD Symbol;Acc:1561189]
-0.848465	3.9113e-08	Cbwd1	COBW domain containing 1 [Source:RGD Symbol;Acc:708495]
-0.42402	3.95352e-08	Phf23	PHD finger protein 23 [Source:RGD Symbol;Acc:1302969]
-0.656881	4.10682e-08	Dnaaf2	dynein, axonemal, assembly factor 2 [Source:RGD Symbol;Acc:1310311]
-0.485773	4.1674e-08	Zfp532	zinc finger protein 532 [Source:RGD Symbol;Acc:1311719]
-1.07218	4.29671e-08	-	PF00552:Integrase DNA binding domain|PF00665:Integrase core domain|PF00075:RNase H
-0.343575	4.41759e-08	Rbm14	RNA binding motif protein 14 [Source:RGD Symbol;Acc:620542]
-1.42248	4.45945e-08	Zfp54	zinc finger protein 54 [Source:RGD Symbol;Acc:1307738]
-0.427972	4.48356e-08	Tbx18	T-box18 [Source:RGD Symbol;Acc:1309856]
-1.01059	4.51366e-08	Wdr5b	WD repeat domain 5B [Source:RGD Symbol;Acc:1308567]
-0.471201	4.66953e-08	Mllt10	MLLT10, histone lysine methyltransferase DOT1L cofactor [Source:RGD Symbol;Acc:1310874]
-0.479742	4.71296e-08	Fbxo42	F-box protein 42 [Source:RGD Symbol;Acc:1304787]
-0.684028	4.72376e-08	Fpgt	fucose-1-phosphate guanylyltransferase [Source:RGD Symbol;Acc:735121]
-0.500288	5.30806e-08	Fktn	fukutin [Source:RGD Symbol;Acc:1310087]
-1.32555	5.59575e-08	LOC686013	hypothetical protein LOC686013 [Source:RGD Symbol;Acc:1586683]
-0.946257	6.34031e-08	Hspbap1	HSPB1 associated protein 1 [Source:RGD Symbol;Acc:620870]
-0.695696	6.62183e-08	Lrif1	ligand dependent nuclear receptor interacting factor 1 [Source:RGD Symbol;Acc:1306520]
-0.532332	6.6299e-08	Trim5	tripartite motif-containing 5 [Source:RGD Symbol;Acc:1304579]
-0.478438	6.712e-08	Pknox1	PBX/knotted 1 homeobox 1 [Source:RGD Symbol;Acc:1305003]
-0.594819	6.97102e-08	Lig4	DNA ligase 4 [Source:RGD Symbol;Acc:1304639]
-0.974827	7.01723e-08	Zkscan7	zinc finger with KRAB and SCAN domains 7 [Source:RGD Symbol;Acc:1305242]
-0.606372	7.06189e-08	Irak2	interleukin-1 receptor-associated kinase 2 [Source:RGD Symbol;Acc:1309584]
-0.479724	7.32894e-08	Sh3bp5	SH3-domain binding protein 5 [Source:RGD Symbol;Acc:620220]
-0.953865	8.138e-08	Chd7	chromodomain helicase DNA binding protein 7 [Source:RGD Symbol;Acc:1311921]
-0.537299	8.26771e-08	C2cd5	C2 calcium-dependent domain containing 5 [Source:RGD Symbol;Acc:1304592]
-0.420959	8.80167e-08	Mdm2	MDM2 proto-oncogene [Source:RGD Symbol;Acc:1305332]
-0.557346	9.11365e-08	Ddhd2	DDHD domain containing 2 [Source:RGD Symbol;Acc:1585818]
-0.516885	9.79275e-08	Zfp512	zinc finger protein 512 [Source:RGD Symbol;Acc:1561526]
-0.391844	1.06034e-07	Birc6	baculoviral IAP repeat-containing 6 [Source:RGD Symbol;Acc:1307247]
-0.421994	1.0872e-07	Topors	TOP1 binding arginine/serine rich protein [Source:RGD Symbol;Acc:1305270]
-0.546149	1.12796e-07	Runx1t1	RUNX1 translocation partner 1 [Source:RGD Symbol;Acc:1305490]
-0.504849	1.19039e-07	Cpt2	carnitine palmitoyltransferase 2 [Source:RGD Symbol;Acc:2398]
-0.989802	1.21411e-07	Lysmd1	LysM domain containing 1 [Source:RGD Symbol;Acc:1561865]
-0.434828	1.23022e-07	Prpf18	pre-mRNA processing factor 18 [Source:RGD Symbol;Acc:708550]
-0.521348	1.28352e-07	Klhl11	kelch-like family member 11 [Source:RGD Symbol;Acc:1306673]
-1.47325	1.28699e-07	-	PF00096:Zinc finger, C2H2 type
-0.370633	1.37652e-07	Nusap1	nucleolar and spindle associated protein 1 [Source:RGD Symbol;Acc:1305764]
-0.564519	1.43155e-07	-	-
-0.483824	1.43789e-07	Tbpl1	TATA-box binding protein like 1 [Source:RGD Symbol;Acc:1597456]
-0.308268	1.4658e-07	Pacs2	phosphofurin acidic cluster sorting protein 2 [Source:RGD Symbol;Acc:1597262]
-0.813912	1.5196e-07	RGD1562747	similar to RIKEN cDNA 1110012L19 [Source:RGD Symbol;Acc:1562747]
-0.454297	1.56662e-07	G2e3	G2/M-phase specific E3 ubiquitin protein ligase [Source:RGD Symbol;Acc:1310263]
-0.550656	1.65154e-07	Adamts6	ADAM metallopeptidase with thrombospondin type 1 motif, 6 [Source:RGD Symbol;Acc:1307678]
-0.460427	1.66802e-07	Zfyve26	zinc finger FYVE-type containing 26 [Source:RGD Symbol;Acc:1307820]
-0.86491	1.76009e-07	Cebpd	CCAAT/enhancer binding protein delta [Source:RGD Symbol;Acc:2328]
-0.622869	1.77941e-07	Lnx2	ligand of numb-protein X 2 [Source:RGD Symbol;Acc:1308222]
-0.421543	1.79922e-07	Plscr1	phospholipid scramblase 1 [Source:RGD Symbol;Acc:620521]
-1.11635	1.82802e-07	B3gnt7	UDP-GlcNAc:betaGal beta-1,3-N-acetylglucosaminyltransferase 7 [Source:RGD Symbol;Acc:1310580]
-1.13503	1.95173e-07	AABR07009106.1	zinc finger protein 457-like [Source:NCBI gene;Acc:100360380]
-1.43788	2.02075e-07	Trpm1	transient receptor potential cation channel, subfamily M, member 1 [Source:RGD Symbol;Acc:1597140]
-0.498499	2.13438e-07	Scrn3	secernin 3 [Source:RGD Symbol;Acc:1305064]
-0.626197	2.23628e-07	Sowahc	sosondowah ankyrin repeat domain family member C [Source:RGD Symbol;Acc:1595666]
-3.71245	2.29916e-07	Mchr1	melanin-concentrating hormone receptor 1 [Source:RGD Symbol;Acc:619841]
-0.624041	2.3546e-07	Zfp518a	zinc finger protein 518A [Source:RGD Symbol;Acc:1305314]
-2.0201	2.41393e-07	Zfp473	zinc finger protein 473 [Source:RGD Symbol;Acc:1305084]
-0.522269	2.42135e-07	-	PF01352:KRAB box
-0.728543	2.43486e-07	Zscan12	zinc finger and SCAN domain containing 12 [Source:RGD Symbol;Acc:628738]
-0.838964	2.48306e-07	Zc3h6	zinc finger CCCH type containing 6 [Source:RGD Symbol;Acc:1311061]
-0.628608	2.50573e-07	Pigy	phosphatidylinositol glycan anchor biosynthesis, class Y [Source:RGD Symbol;Acc:2318067]
-0.320476	2.56339e-07	Btg1	BTG anti-proliferation factor 1 [Source:RGD Symbol;Acc:2224]
-0.500034	2.62089e-07	Ttyh2	tweety family member 2 [Source:RGD Symbol;Acc:1562969]
-0.521482	2.64249e-07	Arid4a	AT-rich interaction domain 4A [Source:RGD Symbol;Acc:1307442]
-0.6654	2.69953e-07	Ccp110	centriolar coiled-coil protein 110 [Source:RGD Symbol;Acc:1310509]
-0.435404	2.80394e-07	Kmt5b	lysine methyltransferase 5B [Source:RGD Symbol;Acc:1311637]
-0.918221	2.85686e-07	Snx32	sorting nexin 32 [Source:RGD Symbol;Acc:1560591]
-0.386652	3.00258e-07	Apaf1	apoptotic peptidase activating factor 1 [Source:RGD Symbol;Acc:620575]
-0.500964	3.27508e-07	Asl	argininosuccinate lyase [Source:RGD Symbol;Acc:619974]
-0.544739	3.30769e-07	Atp7a	ATPase copper transporting alpha [Source:RGD Symbol;Acc:2179]
-0.815147	3.42097e-07	-	-
-0.390556	3.51009e-07	Fam210a	family with sequence similarity 210, member A [Source:RGD Symbol;Acc:1359600]
-0.798995	3.54851e-07	Ptpdc1	protein tyrosine phosphatase domain containing 1 [Source:RGD Symbol;Acc:1307698]
-1.86883	3.60476e-07	AABR07053681.1
-1.29646	3.725e-07	-	PF00665:Integrase core domain|PF00552:Integrase DNA binding domain
-0.463653	3.974e-07	Cep120	centrosomal protein 120 [Source:RGD Symbol;Acc:1565619]
-0.252156	4.1033e-07	Srsf3	serine and arginine rich splicing factor 3 [Source:RGD Symbol;Acc:1309233]
-1.19874	4.12421e-07	LOC102549471	short transient receptor potential channel 2-like [Source:RGD Symbol;Acc:7692537]
-0.875579	4.18868e-07	Pdik1l	PDLIM1 interacting kinase 1 like [Source:RGD Symbol;Acc:1307476]
-0.702646	4.36801e-07	Trim39	tripartite motif-containing 39 [Source:RGD Symbol;Acc:1303115]
-0.358553	4.51851e-07	Nampt	nicotinamide phosphoribosyltransferase [Source:RGD Symbol;Acc:631365]
-0.918259	4.66202e-07	Fignl1	fidgetin-like 1 [Source:RGD Symbol;Acc:1307112]
-0.499814	4.6672e-07	Simc1	SUMO-interacting motifs containing 1 [Source:RGD Symbol;Acc:2319689]
-0.640302	4.73567e-07	Zfp322a	zinc finger protein 322a [Source:RGD Symbol;Acc:1594230]
-0.978345	4.81564e-07	Kctd19	potassium channel tetramerization domain containing 19 [Source:RGD Symbol;Acc:1561326]
-0.491631	4.86641e-07	Eif2ak2	eukaryotic translation initiation factor 2-alpha kinase 2 [Source:RGD Symbol;Acc:3402]
-0.889727	4.87098e-07	Gxylt2	glucoside xylosyltransferase 2 [Source:RGD Symbol;Acc:1586482]
-0.520798	4.96193e-07	Nedd1	neural precursor cell expressed, developmentally down-regulated 1 [Source:RGD Symbol;Acc:1307750]
-0.521675	4.98994e-07	Neurl4	neuralized E3 ubiquitin protein ligase 4 [Source:RGD Symbol;Acc:1308056]
-0.573032	5.18625e-07	Man1a1	mannosidase, alpha, class 1A, member 1 [Source:RGD Symbol;Acc:1310891]
-0.386824	5.21268e-07	Tbl2	transducin (beta)-like 2 [Source:RGD Symbol;Acc:1595038]
-0.461152	5.6528e-07	Snai2	snail family transcriptional repressor 2 [Source:RGD Symbol;Acc:3722]
-0.700798	5.83842e-07	Rnpc3	RNA-binding region (RNP1, RRM) containing 3 [Source:RGD Symbol;Acc:1582776]
-0.691235	6.11453e-07	Tstd3	thiosulfate sulfurtransferase (rhodanese)-like domain containing 3 [Source:RGD Symbol;Acc:1563572]
-1.14358	6.14313e-07	-	-
-0.58004	6.30703e-07	Rev3l	REV3 like, DNA directed polymerase zeta catalytic subunit [Source:RGD Symbol;Acc:1307087]
-0.681225	6.71065e-07	Tgds	TDP-glucose 4,6-dehydratase [Source:RGD Symbol;Acc:1306544]
-0.524413	6.91489e-07	Kif21a	kinesin family member 21A [Source:RGD Symbol;Acc:1305126]
-0.414921	7.00348e-07	Dgat1	diacylglycerol O-acyltransferase 1 [Source:RGD Symbol;Acc:628673]
-0.768358	7.22638e-07	Bivm	basic, immunoglobulin-like variable motif containing [Source:RGD Symbol;Acc:1311888]
-2.23215	7.32167e-07	Wnt11	Wnt family member 11 [Source:RGD Symbol;Acc:621463]
-0.424343	7.6165e-07	Uba6	ubiquitin-like modifier activating enzyme 6 [Source:RGD Symbol;Acc:1308324]
-0.480806	8.11413e-07	Sspn	sarcospan [Source:RGD Symbol;Acc:1559723]
-0.549996	8.26013e-07	Cnnm2	cyclin and CBS domain divalent metal cation transport mediator 2 [Source:RGD Symbol;Acc:1308162]
-0.494526	8.81142e-07	Zfp386	zinc finger protein 386 (Kruppel-like) [Source:RGD Symbol;Acc:2985]
-1.16004	8.89073e-07	Kctd21	potassium channel tetramerisation domain containing 21 [Source:MGI Symbol;Acc:MGI:3643121]
-0.763716	8.9158e-07	Osbpl7	oxysterol binding protein-like 7 [Source:RGD Symbol;Acc:1309141]
-0.516078	8.93838e-07	Ercc6	ERCC excision repair 6, chromatin remodeling factor [Source:RGD Symbol;Acc:1311509]
-0.411665	9.63374e-07	Ankrd12	ankyrin repeat domain 12 [Source:RGD Symbol;Acc:1310118]
-2.04625	9.73826e-07	Ogn	osteoglycin [Source:RGD Symbol;Acc:1308171]
-0.374332	9.98534e-07	Arhgap10	Rho GTPase activating protein 10 [Source:RGD Symbol;Acc:1588859]
-2.75333	1.04354e-06	Ankra2	ankyrin repeat family A member 2 [Source:RGD Symbol;Acc:1303108]
-0.595023	1.0509e-06	Pcmtd2	protein-L-isoaspartate (D-aspartate) O-methyltransferase domain containing 2 [Source:RGD Symbol;Acc:1305684]
-0.403522	1.05113e-06	Baz2a	bromodomain adjacent to zinc finger domain, 2A [Source:RGD Symbol;Acc:1305037]
-0.427614	1.07633e-06	Adamts1	ADAM metallopeptidase with thrombospondin type 1 motif, 1 [Source:RGD Symbol;Acc:621241]
-0.55121	1.10215e-06	Casp8ap2	caspase 8 associated protein 2 [Source:RGD Symbol;Acc:1305771]
-0.576043	1.15954e-06	Cemip2	cell migration inducing hyaluronidase 2 [Source:RGD Symbol;Acc:1307941]
-0.456174	1.17676e-06	Togaram1	TOG array regulator of axonemal microtubules 1 [Source:RGD Symbol;Acc:1310474]
-0.899718	1.18356e-06	Nap1l3	nucleosome assembly protein 1-like 3 [Source:RGD Symbol;Acc:620990]
-0.674711	1.18707e-06	Fbxl8	F-box and leucine-rich repeat protein 8 [Source:RGD Symbol;Acc:1566420]
-0.608781	1.22762e-06	Mettl16	methyltransferase like 16 [Source:MGI Symbol;Acc:MGI:1914743]
-0.492015	1.24908e-06	Gigyf1	GRB10 interacting GYF protein 1 [Source:RGD Symbol;Acc:1309933]
-2.21735	1.32572e-06	-	-
-0.746912	1.32867e-06	Etfbkmt	electron transfer flavoprotein subunit beta lysine methyltransferase [Source:RGD Symbol;Acc:735147]
-0.527028	1.37313e-06	Cep57	centrosomal protein 57 [Source:RGD Symbol;Acc:1309884]
-0.618386	1.39224e-06	Cep95	centrosomal protein 95 [Source:RGD Symbol;Acc:1309655]
-0.473788	1.44133e-06	Mitf	melanogenesis associated transcription factor [Source:RGD Symbol;Acc:3092]
-0.816983	1.45335e-06	Snx16	sorting nexin 16 [Source:RGD Symbol;Acc:620295]
-0.305616	1.50728e-06	Clec2g	C-type lectin domain family 2, member G [Source:RGD Symbol;Acc:1563148]
-0.576088	1.59754e-06	Cdip1	cell death-inducing p53 target 1 [Source:RGD Symbol;Acc:1310686]
-0.394415	1.60332e-06	Susd6	sushi domain containing 6 [Source:RGD Symbol;Acc:1595528]
-0.740996	1.62161e-06	Nemp1	nuclear envelope integral membrane protein 1 [Source:RGD Symbol;Acc:1587179]
-0.522015	1.70891e-06	Nfyb	nuclear transcription factor Y subunit beta [Source:RGD Symbol;Acc:3172]
-0.480224	1.7388e-06	Tpst1	tyrosylprotein sulfotransferase 1 [Source:RGD Symbol;Acc:1308473]
-0.337312	1.76967e-06	Adamts15	ADAM metallopeptidase with thrombospondin type 1 motif, 15 [Source:RGD Symbol;Acc:1309770]
-0.588132	1.77079e-06	Castor1	cytosolic arginine sensor for mTORC1 subunit 1 [Source:RGD Symbol;Acc:1304774]
-0.831465	1.7921e-06	Pnpo	pyridoxamine 5'-phosphate oxidase [Source:RGD Symbol;Acc:621456]
-0.298368	1.9321e-06	Srebf2	sterol regulatory element binding transcription factor 2 [Source:RGD Symbol;Acc:1307751]
-0.310535	1.94348e-06	Gas2l3	growth arrest-specific 2 like 3 [Source:RGD Symbol;Acc:1594151]
-1.02107	2.02313e-06	Plag1	PLAG1 zinc finger [Source:RGD Symbol;Acc:1305286]
-0.530682	2.06594e-06	Zfp281	zinc finger protein 281 [Source:RGD Symbol;Acc:1305139]
-0.331379	2.1131e-06	Kmt2e	lysine methyltransferase 2E [Source:RGD Symbol;Acc:1309641]
-0.579338	2.12883e-06	Zdhhc21	zinc finger, DHHC-type containing 21 [Source:RGD Symbol;Acc:1305750]
-0.428531	2.16657e-06	Iffo1	intermediate filament family orphan 1 [Source:RGD Symbol;Acc:1308257]
-0.665913	2.34255e-06	Jmy	junction-mediating and regulatory protein [Source:MGI Symbol;Acc:MGI:1913096]
-1.03783	2.34901e-06	Wdr89	WD repeat domain 89 [Source:RGD Symbol;Acc:1307393]
-0.315836	2.35521e-06	Ankrd28	ankyrin repeat domain 28 [Source:RGD Symbol;Acc:1559931]
-0.464077	2.38777e-06	Tut1	terminal uridylyl transferase 1, U6 snRNA-specific [Source:RGD Symbol;Acc:1561043]
-0.781584	2.42832e-06	Gas1	growth arrest-specific 1 [Source:RGD Symbol;Acc:1586820]
-0.795171	2.43357e-06	-	PF00078:Reverse transcriptase (RNA-dependent DNA polymerase)|PF01352:KRAB box|PF12488:Protein of unknown function (DUF3704)
-0.437758	2.44034e-06	Rbm4	RNA binding motif protein 4 [Source:RGD Symbol;Acc:1306891]
-0.363726	2.53838e-06	Nfkb1	nuclear factor kappa B subunit 1 [Source:RGD Symbol;Acc:70498]
-0.678847	2.5686e-06	Hectd2	HECT domain E3 ubiquitin protein ligase 2 [Source:RGD Symbol;Acc:1305536]
-0.486666	2.57599e-06	Zfp68	zinc finger protein 68 [Source:RGD Symbol;Acc:1310463]
-0.422319	2.59937e-06	Prr14l	proline rich 14-like [Source:RGD Symbol;Acc:1305469]
-0.554186	2.6181e-06	Fbxl19	F-box and leucine-rich repeat protein 19 [Source:RGD Symbol;Acc:1310989]
-0.329596	2.66745e-06	Rsrc2	arginine and serine rich coiled-coil 2 [Source:RGD Symbol;Acc:1564882]
-0.840155	2.72467e-06	Mterf1	mitochondrial transcription termination factor 1 [Source:RGD Symbol;Acc:621318]
-0.712073	2.80015e-06	Ankrd26	ankyrin repeat domain 26 [Source:RGD Symbol;Acc:1310736]
-0.585907	2.89459e-06	Tnfrsf26	tumor necrosis factor receptor superfamily, member 26 [Source:RGD Symbol;Acc:1309693]
-0.565724	2.9449e-06	Zfp41	zinc finger protein 41 [Source:RGD Symbol;Acc:1307587]
-0.590295	2.9753e-06	Rnf219	ring finger protein 219 [Source:RGD Symbol;Acc:1564706]
-0.380234	3.01272e-06	Heatr5b	HEAT repeat containing 5B [Source:RGD Symbol;Acc:1359216]
-0.662248	3.05545e-06	Pars2	prolyl-tRNA synthetase 2, mitochondrial [Source:RGD Symbol;Acc:1305345]
-0.458069	3.05989e-06	Birc2	baculoviral IAP repeat-containing 2 [Source:RGD Symbol;Acc:620690]
-0.714119	3.09995e-06	Klhl26	kelch-like family member 26 [Source:RGD Symbol;Acc:1312034]
-0.455109	3.11262e-06	Casp2	caspase 2 [Source:RGD Symbol;Acc:69274]
-0.278258	3.17622e-06	Ckb	creatine kinase B [Source:RGD Symbol;Acc:2357]
-0.592155	3.20316e-06	Zfp105	zinc finger protein 105 [Source:RGD Symbol;Acc:1309905]
-0.577038	3.20361e-06	Nck1	NCK adaptor protein 1 [Source:RGD Symbol;Acc:1310688]
-0.517628	3.25286e-06	Gpd2	glycerol-3-phosphate dehydrogenase 2 [Source:RGD Symbol;Acc:2726]
-0.299886	3.34909e-06	Ankrd52	ankyrin repeat domain 52 [Source:RGD Symbol;Acc:1307124]
-0.734252	3.37507e-06	Irak4	interleukin-1 receptor-associated kinase 4 [Source:RGD Symbol;Acc:1305303]
-0.507543	3.39685e-06	Gzf1	GDNF-inducible zinc finger protein 1 [Source:RGD Symbol;Acc:1562321]
-0.671815	3.4593e-06	Fam126a	family with sequence similarity 126, member A [Source:RGD Symbol;Acc:1562906]
-0.535716	3.50737e-06	Xpnpep3	X-prolyl aminopeptidase 3 [Source:RGD Symbol;Acc:1589063]
-0.640825	3.51382e-06	Klhl25	kelch-like family member 25 [Source:RGD Symbol;Acc:1310815]
-0.556795	3.53149e-06	Scyl3	SCY1 like pseudokinase 3 [Source:RGD Symbol;Acc:1308992]
-0.31535	3.6694e-06	Kdm5a	lysine demethylase 5A [Source:RGD Symbol;Acc:1305429]
-0.458533	3.74291e-06	Gon4l	gon-4 like [Source:RGD Symbol;Acc:1564691]
-0.452227	3.90356e-06	Zfyve21	zinc finger FYVE-type containing 21 [Source:RGD Symbol;Acc:1311036]
-0.309972	4.08392e-06	Arl6ip1	ADP-ribosylation factor like GTPase 6 interacting protein 1 [Source:RGD Symbol;Acc:735205]
-0.35526	4.12963e-06	S100b	S100 calcium binding protein B [Source:RGD Symbol;Acc:3615]
-0.46581	4.18038e-06	Akr7a2	aldo-keto reductase family 7, member A2 [Source:RGD Symbol;Acc:620311]
-0.433524	4.18276e-06	Vegfa	vascular endothelial growth factor A [Source:RGD Symbol;Acc:619991]
-0.270839	4.27843e-06	Txnrd1	thioredoxin reductase 1 [Source:RGD Symbol;Acc:61959]
-0.533311	4.37685e-06	Irx3	iroquois homeobox 3 [Source:RGD Symbol;Acc:1307424]
-1.20288	4.46014e-06	Nat2	N-acetyltransferase 2 [Source:RGD Symbol;Acc:70492]
-0.518725	4.49994e-06	Ppwd1	peptidylprolyl isomerase domain and WD repeat containing 1 [Source:RGD Symbol;Acc:1310204]
-0.819625	4.50345e-06	Hr	HR, lysine demethylase and nuclear receptor corepressor [Source:RGD Symbol;Acc:620634]
-0.476224	4.5491e-06	Fbxo28	F-box protein 28 [Source:RGD Symbol;Acc:1304584]
-0.422746	4.64443e-06	Zfp445	zinc finger protein 445 [Source:RGD Symbol;Acc:1559144]
-0.439566	4.76443e-06	Sgo1	shugoshin 1 [Source:RGD Symbol;Acc:1593238]
-0.337589	5.10995e-06	Gpatch8	G patch domain containing 8 [Source:RGD Symbol;Acc:1596463]
-0.290551	5.16684e-06	Sp1	Sp1 transcription factor [Source:RGD Symbol;Acc:3738]
-0.555901	5.22489e-06	Dnajc27	DnaJ heat shock protein family (Hsp40) member C27 [Source:RGD Symbol;Acc:1564414]
-0.569941	5.5673e-06	Heatr3	HEAT repeat containing 3 [Source:RGD Symbol;Acc:1308267]
-0.376588	5.78045e-06	Synpo	synaptopodin [Source:RGD Symbol;Acc:620668]
-0.559183	5.94715e-06	Wdr47	WD repeat domain 47 [Source:RGD Symbol;Acc:1309181]
-0.53769	5.98731e-06	Tmem198b	transmembrane protein 198b [Source:RGD Symbol;Acc:1562342]
-0.432056	6.16013e-06	Otud3	OTU deubiquitinase 3 [Source:RGD Symbol;Acc:1560468]
-0.444003	6.25017e-06	Fbxo5	F-box protein 5 [Source:RGD Symbol;Acc:1309405]
-0.534727	6.27961e-06	E2f7	E2F transcription factor 7 [Source:RGD Symbol;Acc:1310258]
-0.501887	6.38731e-06	Zfyve27	zinc finger FYVE-type containing 27 [Source:RGD Symbol;Acc:735177]
-1.24848	6.70381e-06	Dzank1	double zinc ribbon and ankyrin repeat domains 1 [Source:RGD Symbol;Acc:1311344]
-0.599195	6.73617e-06	Zc3h10	zinc finger CCCH type containing 10 [Source:RGD Symbol;Acc:1587846]
-1.76282	6.76395e-06	RGD1564171	RGD1564171 [Source:RGD Symbol;Acc:1564171]
-0.50684	7.0584e-06	Hsd17b7	hydroxysteroid (17-beta) dehydrogenase 7 [Source:RGD Symbol;Acc:2837]
-0.540463	7.15126e-06	Bloc1s5	biogenesis of lysosomal organelles complex 1 subunit 5 [Source:RGD Symbol;Acc:1306846]
-1.27514	7.15408e-06	Zfp483	zinc finger protein 483 [Source:RGD Symbol;Acc:727958]
-0.396972	7.22484e-06	Emsy	EMSY BRCA2-interacting transcriptional repressor [Source:RGD Symbol;Acc:1310712]
-0.658214	7.22675e-06	Arl5b	ADP-ribosylation factor like GTPase 5B [Source:RGD Symbol;Acc:1305569]
-0.513958	7.35045e-06	Mavs	mitochondrial antiviral signaling protein [Source:RGD Symbol;Acc:1359371]
-0.49397	7.80374e-06	Acbd5	acyl-CoA binding domain containing 5 [Source:RGD Symbol;Acc:1309411]
-0.56636	7.80852e-06	Trim65	tripartite motif-containing 65 [Source:RGD Symbol;Acc:1559497]
-0.272634	7.96719e-06	Luzp1	leucine zipper protein 1 [Source:RGD Symbol;Acc:61839]
-0.476417	8.16268e-06	Khnyn	KH and NYN domain containing [Source:RGD Symbol;Acc:1565688]
-0.487063	8.16814e-06	Rnf213	ring finger protein 213 [Source:RGD Symbol;Acc:1308168]
-0.600742	8.52706e-06	Hdac4	histone deacetylase 4 [Source:RGD Symbol;Acc:619979]
-0.411522	8.70453e-06	S1pr2	sphingosine-1-phosphate receptor 2 [Source:RGD Symbol;Acc:68334]
-0.519193	8.96622e-06	Edrf1	erythroid differentiation regulatory factor 1 [Source:RGD Symbol;Acc:1306820]
-0.479654	9.23568e-06	Plekha8	pleckstrin homology domain containing A8 [Source:RGD Symbol;Acc:1563940]
-0.627865	1.02658e-05	Zswim3	zinc finger, SWIM-type containing 3 [Source:RGD Symbol;Acc:1309789]
-0.486286	1.03362e-05	Nphp3	nephrocystin 3 [Source:RGD Symbol;Acc:1563856]
-0.49817	1.07796e-05	Rrad	RRAD, Ras related glycolysis inhibitor and calcium channel regulator [Source:RGD Symbol;Acc:69357]
-0.703476	1.08174e-05	Igfbp4	insulin-like growth factor binding protein 4 [Source:RGD Symbol;Acc:2875]
-0.467919	1.10315e-05	Pla2g15	phospholipase A2, group XV [Source:RGD Symbol;Acc:1302982]
-0.279674	1.11326e-05	Eif4a2	eukaryotic translation initiation factor 4A2 [Source:RGD Symbol;Acc:1309225]
-0.527226	1.12455e-05	Cdc40	cell division cycle 40 [Source:RGD Symbol;Acc:1307063]
-0.890424	1.12543e-05	Rhpn2	rhophilin, Rho GTPase binding protein 2 [Source:RGD Symbol;Acc:1308366]
-0.918827	1.15023e-05	Fam117a	family with sequence similarity 117, member A [Source:RGD Symbol;Acc:1561062]
-1.46333	1.15612e-05	Bcdin3d	BCDIN3 domain containing RNA methyltransferase [Source:RGD Symbol;Acc:1306433]
-0.37051	1.15824e-05	Rab33b	RAB33B, member RAS oncogene family [Source:RGD Symbol;Acc:1308353]
-0.28649	1.21256e-05	Lgr4	leucine-rich repeat-containing G protein-coupled receptor 4 [Source:RGD Symbol;Acc:628615]
-0.736696	1.21543e-05	Exo1	exonuclease 1 [Source:RGD Symbol;Acc:1309465]
-0.338362	1.30818e-05	Camsap2	calmodulin regulated spectrin-associated protein family, member 2 [Source:RGD Symbol;Acc:1310950]
-0.977424	1.34096e-05	-	PF01352:KRAB box|PF13465:Zinc-finger double domain
-5.43103	1.39512e-05	Nhp2	NHP2 ribonucleoprotein [Source:RGD Symbol;Acc:1309435]
-0.572409	1.39979e-05	RGD1306502	similar to hypothetical protein FLJ11193 [Source:RGD Symbol;Acc:1306502]
-0.695034	1.4081e-05	Spice1	spindle and centriole associated protein 1 [Source:RGD Symbol;Acc:1310729]
-0.459919	1.40945e-05	Gcc1	GRIP and coiled-coil domain containing 1 [Source:RGD Symbol;Acc:2319954]
-0.515837	1.44602e-05	Sema6a	semaphorin 6A [Source:RGD Symbol;Acc:1305493]
-0.532808	1.46706e-05	Zfp449	zinc finger protein 449 [Source:RGD Symbol;Acc:1584453]
-0.637931	1.47859e-05	Mir3064	microRNA 3064 [Source:RGD Symbol;Acc:9685093]
-0.559371	1.50876e-05	N4bp2	NEDD4 binding protein 2 [Source:RGD Symbol;Acc:1565738]
-0.363191	1.53222e-05	Smim15	small integral membrane protein 15 [Source:RGD Symbol;Acc:2324600]
-0.322183	1.53976e-05	Phf12	PHD finger protein 12 [Source:RGD Symbol;Acc:1305731]
-0.32292	1.54812e-05	Cldnd1	claudin domain containing 1 [Source:RGD Symbol;Acc:1359273]
-0.375797	1.58938e-05	Zfp282	zinc finger protein 282 [Source:RGD Symbol;Acc:1306278]
-0.646822	1.645e-05	Ccdc14	coiled-coil domain containing 14 [Source:RGD Symbol;Acc:1562189]
-0.32814	1.67438e-05	Itprid2	ITPR interacting domain containing 2 [Source:RGD Symbol;Acc:1310767]
-1.01034	1.68674e-05	Ksr1	kinase suppressor of ras 1 [Source:RGD Symbol;Acc:1308105]
-0.435072	1.69989e-05	Trim32	tripartite motif-containing 32 [Source:RGD Symbol;Acc:1305238]
-0.876012	1.71719e-05	RGD1565059	similar to hypothetical protein E130311K13 [Source:RGD Symbol;Acc:1565059]
-0.275089	1.75965e-05	Mier1	MIER1 transcriptional regulator [Source:RGD Symbol;Acc:1562337]
-1.08806	1.77716e-05	-	-
-0.638763	1.83663e-05	Abcc10	ATP binding cassette subfamily C member 10 [Source:RGD Symbol;Acc:1306696]
-0.498762	1.86334e-05	-	-
-0.400134	1.88206e-05	Snrk	SNF related kinase [Source:RGD Symbol;Acc:69653]
-1.14796	1.89023e-05	Tnfaip6	TNF alpha induced protein 6 [Source:RGD Symbol;Acc:621359]
-0.420825	1.89991e-05	Rasa2	RAS p21 protein activator 2 [Source:RGD Symbol;Acc:3538]
-0.375941	1.92761e-05	Skil	SKI-like proto-oncogene [Source:RGD Symbol;Acc:621399]
-0.318995	1.97565e-05	Tanc1	tetratricopeptide repeat, ankyrin repeat and coiled-coil containing 1 [Source:RGD Symbol;Acc:1302949]
-0.675745	1.9965e-05	Sertad3	SERTA domain containing 3 [Source:RGD Symbol;Acc:1564271]
-0.322881	2.02662e-05	LOC680039	hypothetical protein LOC680039 [Source:RGD Symbol;Acc:1596848]
-0.565882	2.07704e-05	Poc5	POC5 centriolar protein [Source:RGD Symbol;Acc:1310597]
-0.894233	2.14354e-05	Klhl17	kelch-like family member 17 [Source:RGD Symbol;Acc:708444]
-0.32655	2.18553e-05	Zfyve16	zinc finger FYVE-type containing 16 [Source:RGD Symbol;Acc:1564784]
-0.566393	2.26052e-05	Camkk1	calcium/calmodulin-dependent protein kinase kinase 1 [Source:RGD Symbol;Acc:62023]
-1.84324	2.26769e-05	Vcam1	vascular cell adhesion molecule 1 [Source:RGD Symbol;Acc:3952]
-0.399458	2.2707e-05	Morc3	MORC family CW-type zinc finger 3 [Source:RGD Symbol;Acc:1307924]
-0.531744	2.27886e-05	Gpat3	glycerol-3-phosphate acyltransferase 3 [Source:RGD Symbol;Acc:1565703]
-0.418711	2.28254e-05	Ncapg	non-SMC condensin I complex, subunit G [Source:RGD Symbol;Acc:1562646]
-0.474858	2.29749e-05	Gfm2	G elongation factor, mitochondrial 2 [Source:RGD Symbol;Acc:1309854]
-0.45122	2.32406e-05	Dtx2	deltex E3 ubiquitin ligase 2 [Source:RGD Symbol;Acc:1561790]
-0.434577	2.39722e-05	Cttnbp2nl	CTTNBP2 N-terminal like [Source:RGD Symbol;Acc:1310822]
-0.733482	2.4029e-05	Angptl4	angiopoietin-like 4 [Source:RGD Symbol;Acc:735058]
-0.671366	2.49143e-05	Zfp316	zinc finger protein 316 [Source:RGD Symbol;Acc:1311647]
-0.433426	2.52676e-05	Atad2	ATPase family, AAA domain containing 2 [Source:RGD Symbol;Acc:1304849]
-0.678996	2.55346e-05	Kin	Kin17 DNA and RNA binding protein [Source:RGD Symbol;Acc:1596107]
-0.485458	2.55608e-05	Hs1bp3	HCLS1 binding protein 3 [Source:RGD Symbol;Acc:1311331]
-0.456259	2.5641e-05	Hltf	helicase-like transcription factor [Source:RGD Symbol;Acc:1309031]
-0.29577	2.57111e-05	Ccng1	cyclin G1 [Source:RGD Symbol;Acc:2295]
-0.736023	2.57379e-05	Nek8	NIMA-related kinase 8 [Source:RGD Symbol;Acc:1306897]
-1.33529	2.58213e-05	Ptges	prostaglandin E synthase [Source:RGD Symbol;Acc:62076]
-0.705887	2.59955e-05	Rsrp1	arginine and serine rich protein 1 [Source:RGD Symbol;Acc:1359529]
-0.32192	2.64247e-05	Btaf1	B-TFIID TATA-box binding protein associated factor 1 [Source:RGD Symbol;Acc:1564130]
-0.329237	2.65267e-05	Epm2aip1	EPM2A interacting protein 1 [Source:RGD Symbol;Acc:1310977]
-0.781804	2.69557e-05	Otub2	OTU deubiquitinase, ubiquitin aldehyde binding 2 [Source:RGD Symbol;Acc:1306688]
-0.515893	2.73382e-05	Pramef8	PRAME family member 8 [Source:RGD Symbol;Acc:1564061]
-0.467415	2.75157e-05	Mapkbp1	mitogen activated protein kinase binding protein 1 [Source:RGD Symbol;Acc:1307578]
-0.32607	2.80508e-05	Plekhg5	pleckstrin homology and RhoGEF domain containing G5 [Source:RGD Symbol;Acc:1303132]
-0.255146	2.85547e-05	Ncoa4	nuclear receptor coactivator 4 [Source:RGD Symbol;Acc:1563014]
-0.660146	2.99006e-05	LOC102555635	zinc finger protein 39-like [Source:RGD Symbol;Acc:7511312]
-0.728881	3.00259e-05	Zfp780b-ps1	zinc finger protein 780B, pseudogene 1 [Source:RGD Symbol;Acc:2321719]
-0.746148	3.06178e-05	Letm2	leucine zipper and EF-hand containing transmembrane protein 2 [Source:RGD Symbol;Acc:1311220]
-0.448732	3.06286e-05	Trove2	TROVE domain family, member 2 [Source:RGD Symbol;Acc:1305083]
-0.795941	3.09078e-05	Rrm2b	ribonucleotide reductase regulatory TP53 inducible subunit M2B [Source:RGD Symbol;Acc:1306045]
-5.2339	3.16666e-05	Nupr1l1	nuclear protein, transcriptional regulator, 1-like 1 [Source:RGD Symbol;Acc:9125019]
-0.543577	3.17632e-05	Pde4b	phosphodiesterase 4B [Source:RGD Symbol;Acc:3280]
-0.380366	3.19395e-05	Olfml2b	olfactomedin-like 2B [Source:RGD Symbol;Acc:1309257]
-0.681467	3.20746e-05	Pwwp2a	PWWP domain containing 2A [Source:RGD Symbol;Acc:1305891]
-0.461696	3.32688e-05	AC134224.1
-0.572648	3.33357e-05	Zbtb25	zinc finger and BTB domain containing 25 [Source:RGD Symbol;Acc:735076]
-0.624608	3.3621e-05	Det1	DET1, COP1 ubiquitin ligase partner [Source:RGD Symbol;Acc:1309793]
-0.460292	3.41965e-05	N4bp1	Nedd4 binding protein 1 [Source:RGD Symbol;Acc:1305179]
-0.651812	3.46764e-05	Slc38a9	solute carrier family 38, member 9 [Source:RGD Symbol;Acc:1311881]
-0.557846	3.48944e-05	Rnasel	ribonuclease L [Source:RGD Symbol;Acc:727933]
-0.327042	3.58663e-05	Ddi2	DNA damage inducible 1 homolog 2 [Source:RGD Symbol;Acc:1311815]
-0.281124	3.71441e-05	Eif2ak3	eukaryotic translation initiation factor 2 alpha kinase 3 [Source:RGD Symbol;Acc:70884]
-0.462523	3.73649e-05	Cep162	centrosomal protein 162 [Source:RGD Symbol;Acc:1307365]
-0.295284	3.76293e-05	Tmem106b	transmembrane protein 106B [Source:RGD Symbol;Acc:1303037]
-0.203766	3.78063e-05	Lama4	laminin subunit alpha 4 [Source:RGD Symbol;Acc:1560062]
-0.493331	3.79751e-05	RGD1304884	similar to RIKEN cDNA 6430548M08 [Source:RGD Symbol;Acc:1304884]
-0.771529	3.87159e-05	Tbcel	tubulin folding cofactor E-like [Source:RGD Symbol;Acc:1308880]
-0.72751	3.96165e-05	Pdxp	pyridoxal phosphatase [Source:RGD Symbol;Acc:1586212]
-0.409992	4.07937e-05	Zfp354c	zinc finger protein 354C [Source:RGD Symbol;Acc:69405]
-3.78251	4.09094e-05	Igip	IgA-inducing protein [Source:RGD Symbol;Acc:2323374]
-1.08422	4.10334e-05	AABR07001099.1
-4.8371	4.1067e-05	Gpr83	G protein-coupled receptor 83 [Source:RGD Symbol;Acc:619891]
-0.480157	4.37507e-05	Ttf1	transcription termination factor 1 [Source:RGD Symbol;Acc:1565673]
-0.743791	4.40803e-05	Rnf169	ring finger protein 169 [Source:RGD Symbol;Acc:1583288]
-0.441581	4.63196e-05	Jade2	jade family PHD finger 2 [Source:RGD Symbol;Acc:1309152]
-0.372893	4.63524e-05	Napg	NSF attachment protein gamma [Source:RGD Symbol;Acc:1310109]
-1.27779	4.7084e-05	Hist1h1d	histone cluster 1 H1 family member d [Source:RGD Symbol;Acc:1585568]
-1.4778	4.80226e-05	Rbm12b	RNA binding motif protein 12B [Source:RGD Symbol;Acc:1307658]
-0.889671	4.84453e-05	Fhl4	four and a half LIM domains 4 [Source:RGD Symbol;Acc:1308978]
-0.294338	4.84916e-05	Dcbld2	discoidin, CUB and LCCL domain containing 2 [Source:RGD Symbol;Acc:620543]
-1.29061	4.86187e-05	RGD1566386	similar to Hypothetical protein A430033K04 [Source:RGD Symbol;Acc:1566386]
-1.14818	4.9059e-05	-	-
-0.942202	4.91686e-05	AABR07030544.1
-0.776779	4.98964e-05	Elac1	elaC ribonuclease Z 1 [Source:RGD Symbol;Acc:1304757]
-0.381377	5.01508e-05	Alg2	ALG2, alpha-1,3/1,6-mannosyltransferase [Source:RGD Symbol;Acc:1309940]
-0.625548	5.07262e-05	Emx2	empty spiracles homeobox 2 [Source:RGD Symbol;Acc:1564797]
-0.406383	5.07521e-05	Alas1	5'-aminolevulinate synthase 1 [Source:RGD Symbol;Acc:68392]
-0.52624	5.0825e-05	Cdca7	cell division cycle associated 7 [Source:RGD Symbol;Acc:1309363]
-0.713689	5.21294e-05	Cplane2	ciliogenesis and planar polarity effector 2 [Source:RGD Symbol;Acc:1561421]
-0.489937	5.51995e-05	Zbtb6	zinc finger and BTB domain containing 6 [Source:RGD Symbol;Acc:1306007]
-0.369583	5.64351e-05	Ccdc8	coiled-coil domain containing 8 [Source:RGD Symbol;Acc:1359717]
-0.481707	5.65813e-05	Cyp4v3	cytochrome P450, family 4, subfamily v, polypeptide 3 [Source:RGD Symbol;Acc:708530]
-0.515533	5.66894e-05	Zfp263	zinc finger protein 263 [Source:RGD Symbol;Acc:1307301]
-0.623928	5.69845e-05	Harbi1	harbinger transposase derived 1 [Source:RGD Symbol;Acc:1584007]
-0.454017	5.85194e-05	Zfp84	zinc finger protein 84 [Source:RGD Symbol;Acc:1309815]
-0.74398	5.93754e-05	Mex3b	mex-3 RNA binding family member B [Source:RGD Symbol;Acc:1306790]
-0.413196	5.9377e-05	Zscan26	zinc finger and SCAN domain containing 26 [Source:RGD Symbol;Acc:727885]
-1.36152	6.06398e-05	Ddah2	dimethylarginine dimethylaminohydrolase 2 [Source:RGD Symbol;Acc:1302955]
-1.51239	6.07489e-05	Hoxb9	homeo box B9 [Source:RGD Symbol;Acc:1306158]
-0.488115	6.18019e-05	Vsir	V-set immunoregulatory receptor [Source:RGD Symbol;Acc:1590938]
-0.421234	6.2582e-05	Rps6ka5	ribosomal protein S6 kinase A5 [Source:RGD Symbol;Acc:1308336]
-0.416775	6.31962e-05	Fam135a	family with sequence similarity 135, member A [Source:RGD Symbol;Acc:1304927]
-0.579071	6.32417e-05	Cfap97	cilia and flagella associated protein 97 [Source:RGD Symbol;Acc:1307325]
-0.351305	6.37498e-05	Champ1	chromosome alignment maintaining phosphoprotein 1 [Source:RGD Symbol;Acc:1311283]
-0.616856	6.54189e-05	Pde7a	phosphodiesterase 7A [Source:RGD Symbol;Acc:68391]
-0.564419	6.55234e-05	Zfp426	zinc finger protein 426 [Source:RGD Symbol;Acc:1590942]
-0.331645	6.66451e-05	Suco	SUN domain containing ossification factor [Source:RGD Symbol;Acc:735185]
-0.616583	6.69966e-05	Bsn	bassoon (presynaptic cytomatrix protein) [Source:RGD Symbol;Acc:2223]
-0.289556	6.73361e-05	Myo1e	myosin IE [Source:RGD Symbol;Acc:3144]
-0.284788	6.94304e-05	Bcl2l11	BCL2 like 11 [Source:RGD Symbol;Acc:628774]
-0.526875	6.99659e-05	Zfp365	zinc finger protein 365 [Source:RGD Symbol;Acc:1565986]
-0.551938	7.08575e-05	Ccdc77	coiled-coil domain containing 77 [Source:RGD Symbol;Acc:1310710]
-0.462648	7.1922e-05	Zbtb41	zinc finger and BTB domain containing 41 [Source:RGD Symbol;Acc:1560834]
-0.499029	7.21484e-05	Irgq	immunity-related GTPase Q [Source:RGD Symbol;Acc:1309409]
-1.441	7.30217e-05	Zfp708	zinc finger protein 708 [Source:MGI Symbol;Acc:MGI:3040674]
-0.258241	7.6214e-05	Mtss1l	MTSS1L, I-BAR domain containing [Source:RGD Symbol;Acc:1309731]
-0.69673	7.65146e-05	Lmbr1l	limb development membrane protein 1-like [Source:RGD Symbol;Acc:1309631]
-1.14023	7.65211e-05	Taco1	translational activator of cytochrome c oxidase I [Source:RGD Symbol;Acc:1306784]
-0.29191	7.79667e-05	Kpna2	karyopherin subunit alpha 2 [Source:RGD Symbol;Acc:621419]
-1.41649	7.84788e-05	Cfd	complement factor D [Source:RGD Symbol;Acc:2498]
-1.38138	7.85577e-05	-	-
-0.387754	7.88996e-05	Mum1	melanoma associated antigen (mutated) 1 [Source:RGD Symbol;Acc:1308340]
-0.396186	7.92142e-05	Rad17	RAD17 checkpoint clamp loader component [Source:RGD Symbol;Acc:1309515]
-0.359535	7.96019e-05	C2cd2l	C2CD2-like [Source:RGD Symbol;Acc:1310281]
-0.405316	7.97268e-05	Ccdc32	coiled-coil domain containing 32 [Source:RGD Symbol;Acc:1307516]
-1.85703	8.04109e-05	-	PF00096:Zinc finger, C2H2 type
-0.501559	8.1225e-05	Cwf19l2	CWF19-like 2, cell cycle control (S. pombe) [Source:RGD Symbol;Acc:1310083]
-0.726769	8.2038e-05	Lyplal1	lysophospholipase-like 1 [Source:RGD Symbol;Acc:1311195]
-0.303809	8.23827e-05	Taf2	TATA-box binding protein associated factor 2 [Source:RGD Symbol;Acc:621487]
-0.367776	8.33423e-05	Lancl1	LanC like 1 [Source:RGD Symbol;Acc:69416]
-0.430891	8.36092e-05	Ints6	integrator complex subunit 6 [Source:RGD Symbol;Acc:1309480]
-0.576089	8.51803e-05	Suv39h2	suppressor of variegation 3-9 homolog 2 [Source:RGD Symbol;Acc:1306969]
-0.30348	8.61151e-05	Sde2	SDE2 telomere maintenance homolog [Source:RGD Symbol;Acc:1305572]
-0.351045	8.93226e-05	Gcnt1	glucosaminyl (N-acetyl) transferase 1, core 2 [Source:RGD Symbol;Acc:621370]
-0.35544	9.01356e-05	Gpsm1	G-protein signaling modulator 1 [Source:RGD Symbol;Acc:628682]
-0.296364	9.09159e-05	Efcab14	EF-hand calcium binding domain 14 [Source:RGD Symbol;Acc:1310351]
-0.362571	9.14196e-05	Prkar2b	protein kinase cAMP-dependent type 2 regulatory subunit beta [Source:RGD Symbol;Acc:3394]
-0.422233	9.2123e-05	RGD1304622	similar to 6820428L09 protein [Source:RGD Symbol;Acc:1304622]
-2.31372	9.22911e-05	Mrgpre	MAS related GPR family member E [Source:RGD Symbol;Acc:738045]
-0.285564	9.56017e-05	Pphln1	periphilin 1 [Source:RGD Symbol;Acc:1306207]
-0.742554	9.6663e-05	-	-
-0.593418	9.67719e-05	Rassf9	Ras association domain family member 9 [Source:RGD Symbol;Acc:621329]
-0.339316	9.88431e-05	Parg	poly (ADP-ribose) glycohydrolase [Source:RGD Symbol;Acc:620387]
-0.74827	9.98287e-05	Casp8	caspase 8 [Source:RGD Symbol;Acc:620945]
-0.511017	9.98468e-05	Hmgcl	3-hydroxy-3-methylglutaryl-CoA lyase [Source:RGD Symbol;Acc:620554]
-0.28146	0.000101436	Sin3a	SIN3 transcription regulator family member A [Source:RGD Symbol;Acc:1311598]
-5.32722	0.000101851	Bmp7	bone morphogenetic protein 7 [Source:RGD Symbol;Acc:620743]
-2.94948	0.000103512	Jag2	jagged 2 [Source:RGD Symbol;Acc:2938]
-0.382686	0.000104357	Gnpda1	glucosamine-6-phosphate deaminase 1 [Source:RGD Symbol;Acc:1585624]
-0.5808	0.000104957	Tecpr2	tectonin beta-propeller repeat containing 2 [Source:RGD Symbol;Acc:1307503]
-0.290805	0.000106344	Necap1	NECAP endocytosis associated 1 [Source:RGD Symbol;Acc:1306053]
-0.604472	0.000108447	LOC500584	similar to casein kinase 1, gamma 3 isoform 2 [Source:RGD Symbol;Acc:1598209]
-2.13538	0.000108873	Nectin4	nectin cell adhesion molecule 4 [Source:RGD Symbol;Acc:1559826]
-0.268155	0.00011232	Max	MYC associated factor X [Source:RGD Symbol;Acc:621101]
-1.80816	0.000114025	AABR07006894.1
-0.95401	0.000115332	Senp8	SUMO peptidase family member, NEDD8 specific [Source:RGD Symbol;Acc:1309955]
-0.599126	0.000115913	Ahi1	Abelson helper integration site 1 [Source:RGD Symbol;Acc:1303040]
-0.358884	0.000116704	Samd8	sterile alpha motif domain containing 8 [Source:RGD Symbol;Acc:1306447]
-1.04829	0.000116793	-	-
-0.581658	0.000117933	Heatr1	HEAT repeat containing 1 [Source:RGD Symbol;Acc:1564769]
-0.537302	0.000118625	Nadsyn1	NAD synthetase 1 [Source:RGD Symbol;Acc:727801]
-0.468251	0.000118859	Zfp810	zinc finger protein 810 [Source:MGI Symbol;Acc:MGI:2384563]
-0.319274	0.000119025	Tgfbi	transforming growth factor, beta induced [Source:RGD Symbol;Acc:620017]
-0.751104	0.000120276	Them4	thioesterase superfamily member 4 [Source:RGD Symbol;Acc:1304723]
-0.322034	0.000120541	Klhl20	kelch-like family member 20 [Source:RGD Symbol;Acc:1309490]
-0.481949	0.000120813	Madd	MAP-kinase activating death domain [Source:RGD Symbol;Acc:619922]
-0.606366	0.000121728	Zc3h8	zinc finger CCCH type containing 8 [Source:RGD Symbol;Acc:1310458]
-0.34636	0.000123568	Nsrp1	nuclear speckle splicing regulatory protein 1 [Source:RGD Symbol;Acc:1309863]
-0.349136	0.000124345	Tssc4	tumor suppressing subtransferable candidate 4 [Source:RGD Symbol;Acc:1307043]
-0.431946	0.000125905	Mcm10	minichromosome maintenance 10 replication initiation factor [Source:RGD Symbol;Acc:1311330]
-3.33503	0.000127747	Akap3	A-kinase anchoring protein 3 [Source:RGD Symbol;Acc:1359735]
-0.776284	0.000129454	Cgas	cyclic GMP-AMP synthase [Source:RGD Symbol;Acc:1586939]
-0.250879	0.000133272	Sidt2	SID1 transmembrane family, member 2 [Source:RGD Symbol;Acc:1308311]
-2.07735	0.000135028	AABR07012856.1
-0.327326	0.000136729	Cybc1	cytochrome b-245 chaperone 1 [Source:RGD Symbol;Acc:1562022]
-0.244702	0.000138054	Papss2	3'-phosphoadenosine 5'-phosphosulfate synthase 2 [Source:RGD Symbol;Acc:1307012]
-0.450813	0.000138419	Mfsd4b	major facilitator superfamily domain containing 4B [Source:RGD Symbol;Acc:1559971]
-0.432215	0.000138957	Acvr2a	activin A receptor type 2A [Source:RGD Symbol;Acc:70911]
-0.473663	0.000139372	Gtf2h3	general transcription factor IIH subunit 3 [Source:RGD Symbol;Acc:1305494]
-0.94212	0.000143777	Akap17b	A kinase (PRKA) anchor protein 17B [Source:RGD Symbol;Acc:1566363]
-0.692887	0.000144217	Mindy2	MINDY lysine 48 deubiquitinase 2 [Source:RGD Symbol;Acc:1311456]
-0.721568	0.000145634	Rdh13	retinol dehydrogenase 13 [Source:RGD Symbol;Acc:1304959]
-1.23561	0.000146099	-	PF00096:Zinc finger, C2H2 type|PF01352:KRAB box
-0.745057	0.000146267	Fancg	FA complementation group G [Source:RGD Symbol;Acc:1587477]
-0.566148	0.000146345	Snap47	synaptosome associated protein 47 [Source:RGD Symbol;Acc:735194]
-0.418725	0.000148532	Wdr37	WD repeat domain 37 [Source:RGD Symbol;Acc:1306189]
-0.494598	0.000148875	Zfp213	zinc finger protein 213 [Source:RGD Symbol;Acc:1305919]
-0.491654	0.000149026	Eml4	echinoderm microtubule associated protein like 4 [Source:RGD Symbol;Acc:1304690]
-1.10019	0.000150492	Slc37a2	solute carrier family 37 member 2 [Source:RGD Symbol;Acc:1564160]
-0.1995	0.000151857	Top2a	DNA topoisomerase II alpha [Source:RGD Symbol;Acc:62048]
-0.895499	0.000152515	Nup210	nucleoporin 210 [Source:RGD Symbol;Acc:69339]
-0.290799	0.000153	RGD1307100	similar to RIKEN cDNA D630029K19 [Source:RGD Symbol;Acc:1307100]
-0.845826	0.000153962	Thap6	THAP domain containing 6 [Source:RGD Symbol;Acc:1310094]
-0.349334	0.000154214	Stil	STIL, centriolar assembly protein [Source:RGD Symbol;Acc:1304972]
-0.661453	0.000155085	Btbd3	BTB domain containing 3 [Source:RGD Symbol;Acc:1311623]
-5.57468	0.000156061	LOC103690054	DNA-directed RNA polymerase II subunit RPB9 [Source:RGD Symbol;Acc:9095262]
-0.227011	0.000159973	Odc1	ornithine decarboxylase 1 [Source:RGD Symbol;Acc:3227]
-1.75484	0.000161486	Angptl1	angiopoietin-like 1 [Source:RGD Symbol;Acc:1598128]
-0.658365	0.000161708	Ippk	inositol-pentakisphosphate 2-kinase [Source:RGD Symbol;Acc:1311271]
-0.423624	0.000162872	Slc36a1	solute carrier family 36 member 1 [Source:RGD Symbol;Acc:619801]
-0.373599	0.000164111	Tmem167a	transmembrane protein 167A [Source:RGD Symbol;Acc:2323318]
-0.334504	0.000164872	Tob1	transducer of ErbB-2.1 [Source:RGD Symbol;Acc:621126]
-0.329945	0.000165407	Dstyk	dual serine/threonine and tyrosine protein kinase [Source:RGD Symbol;Acc:735051]
-0.688566	0.000166955	Ythdc2	YTH domain containing 2 [Source:RGD Symbol;Acc:1563192]
-2.23558	0.000167872	AABR07049535.1
-0.43645	0.000168842	Pax1	paired box 1 [Source:RGD Symbol;Acc:1588548]
-0.523485	0.000171838	Tcp11l2	t-complex 11 like 2 [Source:RGD Symbol;Acc:1307494]
-0.677668	0.000173433	Smyd4	SET and MYND domain containing 4 [Source:RGD Symbol;Acc:1307369]
-0.577899	0.000177565	Nrbp2	nuclear receptor binding protein 2 [Source:RGD Symbol;Acc:1591749]
-0.474011	0.000179293	Fbxo46	F-box protein 46 [Source:RGD Symbol;Acc:1308393]
-0.365142	0.000180464	Lpin2	lipin 2 [Source:RGD Symbol;Acc:1304588]
-0.686744	0.000183083	Col7a1	collagen type VII alpha 1 chain [Source:RGD Symbol;Acc:1311417]
-0.329263	0.000183561	Fbxo38	F-box protein 38 [Source:RGD Symbol;Acc:1311505]
-0.51427	0.000186029	Fbxl4	F-box and leucine-rich repeat protein 4 [Source:RGD Symbol;Acc:1305724]
-0.60447	0.0001903	Ccdc39	coiled-coil domain containing 39 [Source:RGD Symbol;Acc:1306277]
-0.483272	0.00019125	Dennd4a	DENN domain containing 4A [Source:RGD Symbol;Acc:1562639]
-0.496088	0.000191925	Naa80	N(alpha)-acetyltransferase 80, NatH catalytic subunit [Source:RGD Symbol;Acc:6496422]
-0.793208	0.000199383	AABR07002774.2
-0.342499	0.000200145	Pitpnm2	phosphatidylinositol transfer protein, membrane-associated 2 [Source:RGD Symbol;Acc:1310867]
-0.240491	0.000200463	Igsf3	immunoglobulin superfamily, member 3 [Source:RGD Symbol;Acc:1307796]
-0.301384	0.000200709	Ccdc47	coiled-coil domain containing 47 [Source:RGD Symbol;Acc:1308813]
-0.312976	0.000201904	Sos1	SOS Ras/Rac guanine nucleotide exchange factor 1 [Source:RGD Symbol;Acc:1310949]
-0.45085	0.000202378	Arl13b	ADP-ribosylation factor like GTPase 13B [Source:RGD Symbol;Acc:1584979]
-0.599358	0.000202455	Zmym1	zinc finger MYM-type containing 1 [Source:RGD Symbol;Acc:1307027]
-0.724746	0.000204025	Tefm	transcription elongation factor, mitochondrial [Source:RGD Symbol;Acc:1306595]
-0.410103	0.000204521	Fam117b	family with sequence similarity 117, member B [Source:RGD Symbol;Acc:1307676]
-0.6148	0.000211292	S1pr1	sphingosine-1-phosphate receptor 1 [Source:RGD Symbol;Acc:61958]
-0.329736	0.000212269	Six1	SIX homeobox 1 [Source:RGD Symbol;Acc:620906]
-0.336529	0.000212493	Mtmr4	myotubularin related protein 4 [Source:RGD Symbol;Acc:1310306]
-0.604279	0.000213638	Gramd1c	GRAM domain containing 1C [Source:RGD Symbol;Acc:1305433]
-0.777907	0.000218252	Ptpn3	protein tyrosine phosphatase, non-receptor type 3 [Source:RGD Symbol;Acc:1311363]
-1.31389	0.000218282	Fam110c	family with sequence similarity 110, member C [Source:RGD Symbol;Acc:1564713]
-0.796659	0.000219338	LOC102549506	kelch-like protein 3-like [Source:RGD Symbol;Acc:7622474]
-0.257264	0.000220881	Trps1	transcriptional repressor GATA binding 1 [Source:RGD Symbol;Acc:1311883]
-0.393115	0.000221903	RGD1307554	similar to CG16812-PA [Source:RGD Symbol;Acc:1307554]
-1.71281	0.000224907	Eml5	echinoderm microtubule associated protein like 5 [Source:RGD Symbol;Acc:1303275]
-0.75815	0.000227393	Ccdc62	coiled-coil domain containing 62 [Source:RGD Symbol;Acc:1586391]
-0.63346	0.000228378	LOC102555377	zinc finger protein 182-like [Source:RGD Symbol;Acc:7744154]
-0.327176	0.00023234	Msl1	male specific lethal 1 homolog [Source:RGD Symbol;Acc:1564778]
-1.29533	0.00023272	-	-
-1.57592	0.000233108	Arhgef3	Rho guanine nucleotide exchange factor 3 [Source:RGD Symbol;Acc:1310672]
-0.332362	0.000235529	Otud4	OTU deubiquitinase 4 [Source:RGD Symbol;Acc:1305606]
-0.327273	0.000238002	Wdr75	WD repeat domain 75 [Source:RGD Symbol;Acc:1564869]
-0.250702	0.00024175	Aurkb	aurora kinase B [Source:RGD Symbol;Acc:621625]
-0.573852	0.000244027	Wnt4	Wnt family member 4 [Source:RGD Symbol;Acc:621348]
-0.743848	0.000254883	Mthfsd	methenyltetrahydrofolate synthetase domain containing [Source:MGI Symbol;Acc:MGI:2679252]
-1.11612	0.000255535	Mterf2	mitochondrial transcription termination factor 2 [Source:RGD Symbol;Acc:1311836]
-0.886329	0.000260889	Tnfsf9	TNF superfamily member 9 [Source:RGD Symbol;Acc:727974]
-0.723741	0.000261354	Taf1a	TATA-box binding protein associated factor, RNA polymerase I subunit A [Source:RGD Symbol;Acc:1305698]
-0.716301	0.000268236	RGD1359108	similar to RIKEN cDNA 3110043O21 [Source:RGD Symbol;Acc:1359108]
-0.396252	0.000269067	Ifitm3	interferon induced transmembrane protein 3 [Source:RGD Symbol;Acc:1595844]
-0.356603	0.000272102	Fbxo3	F-box protein 3 [Source:RGD Symbol;Acc:1593433]
-0.421499	0.000276252	C1s	complement C1s [Source:RGD Symbol;Acc:619983]
-0.214798	0.000278849	Mtss1	MTSS1, I-BAR domain containing [Source:RGD Symbol;Acc:1309883]
-0.657377	0.000280831	B3gnt5	UDP-GlcNAc:betaGal beta-1,3-N-acetylglucosaminyltransferase 5 [Source:RGD Symbol;Acc:70955]
-0.43088	0.000287999	Smg8	SMG8 nonsense mediated mRNA decay factor [Source:RGD Symbol;Acc:1306862]
-0.464019	0.000290614	Papolg	poly(A) polymerase gamma [Source:RGD Symbol;Acc:1310337]
-0.847549	0.00029176	Trim45	tripartite motif-containing 45 [Source:RGD Symbol;Acc:1309168]
-0.4606	0.000301693	Polrmt	RNA polymerase mitochondrial [Source:RGD Symbol;Acc:1304599]
-1.32845	0.000302281	Slc40a1	solute carrier family 40 member 1 [Source:RGD Symbol;Acc:620180]
-0.774156	0.000304587	Helz2	helicase with zinc finger 2 [Source:RGD Symbol;Acc:1306056]
-0.420148	0.000305661	Sh3rf1	SH3 domain containing ring finger 1 [Source:RGD Symbol;Acc:735154]
-1.63126	0.00030958	Arid4b	AT-rich interaction domain 4B [Source:RGD Symbol;Acc:619919]
-0.239717	0.000313354	Arhgap29	Rho GTPase activating protein 29 [Source:RGD Symbol;Acc:1306185]
-1.80252	0.00031372	Fbxo48	F-box protein 48 [Source:RGD Symbol;Acc:1309073]
-0.284794	0.000319109	Sh3d19	SH3 domain containing 19 [Source:RGD Symbol;Acc:1304885]
-1.78113	0.000325166	Syngr3	synaptogyrin 3 [Source:RGD Symbol;Acc:1311801]
-0.379151	0.000326152	Kat6b	K(lysine) acetyltransferase 6B [Source:MGI Symbol;Acc:MGI:1858746]
-1.18463	0.00032882	Gramd2a	GRAM domain containing 2A [Source:RGD Symbol;Acc:1564007]
-0.546085	0.000332166	Kmt5c	lysine methyltransferase 5C [Source:RGD Symbol;Acc:1305226]
-0.24433	0.000336316	Gdi1	GDP dissociation inhibitor 1 [Source:RGD Symbol;Acc:2676]
-0.785643	0.000338782	Setdb2	SET domain, bifurcated 2 [Source:RGD Symbol;Acc:2319564]
-0.733626	0.000340458	Zfp839	zinc finger protein 839 [Source:RGD Symbol;Acc:1562557]
-0.556041	0.000341323	LOC499331	similar to hypothetical protein D030056L22 [Source:RGD Symbol;Acc:1563237]
-0.288309	0.000345408	Zfp46	zinc finger protein 46 [Source:RGD Symbol;Acc:1310584]
-0.676045	0.000346067	Hmx2	H6 family homeobox 2 [Source:RGD Symbol;Acc:1565366]
-0.29507	0.000349036	Plekhg3	pleckstrin homology and RhoGEF domain containing G3 [Source:RGD Symbol;Acc:1308089]
-0.557302	0.000350355	Ppm1k	protein phosphatase, Mg2+/Mn2+ dependent, 1K [Source:RGD Symbol;Acc:1308501]
-0.443938	0.000350466	Rspry1	ring finger and SPRY domain containing 1 [Source:RGD Symbol;Acc:1308847]
-0.711328	0.000354929	Nudt13	nudix hydrolase 13 [Source:RGD Symbol;Acc:1592767]
-0.872812	0.000355837	Shpk	sedoheptulokinase [Source:RGD Symbol;Acc:1308004]
-0.781226	0.000358178	Flrt3	fibronectin leucine rich transmembrane protein 3 [Source:RGD Symbol;Acc:1566005]
-1.17709	0.000358616	Egfl8	EGF-like-domain, multiple 8 [Source:RGD Symbol;Acc:1549706]
-0.93005	0.000359494	Fbxl18	F-box and leucine-rich repeat protein 18 [Source:RGD Symbol;Acc:1596958]
-0.572523	0.000362961	Trmt12	tRNA methyltransferase 12 [Source:RGD Symbol;Acc:1307127]
-0.837234	0.000363494	-	PF01352:KRAB box
-0.715077	0.000365235	Neil1	nei-like DNA glycosylase 1 [Source:RGD Symbol;Acc:1306077]
-0.32034	0.000367445	Cdon	cell adhesion associated, oncogene regulated [Source:RGD Symbol;Acc:708433]
-0.297912	0.000368781	Irs2	insulin receptor substrate 2 [Source:RGD Symbol;Acc:69316]
-0.613211	0.000378801	Plekhm3	pleckstrin homology domain containing M3 [Source:RGD Symbol;Acc:1307151]
-0.557635	0.000383192	Usp31	ubiquitin specific peptidase 31 [Source:RGD Symbol;Acc:1308183]
-0.248935	0.000383555	Strn3	striatin 3 [Source:RGD Symbol;Acc:621827]
-0.682104	0.000392	Cxcl1	C-X-C motif chemokine ligand 1 [Source:RGD Symbol;Acc:619869]
-0.3054	0.000395508	Osbpl8	oxysterol binding protein-like 8 [Source:RGD Symbol;Acc:1561474]
-0.699362	0.000401634	Kbtbd3	kelch repeat and BTB domain containing 3 [Source:RGD Symbol;Acc:1310895]
-0.30314	0.000404437	Cryl1	crystallin, lambda 1 [Source:RGD Symbol;Acc:631427]
-0.690703	0.000405125	Nfatc2ip	nuclear factor of activated T-cells 2 interacting protein [Source:RGD Symbol;Acc:1359096]
-0.417348	0.000405413	Foxo1	forkhead box O1 [Source:RGD Symbol;Acc:620283]
-0.576959	0.000408812	Pus3	pseudouridylate synthase 3 [Source:RGD Symbol;Acc:1310757]
-0.432987	0.000409258	-	-
-0.434824	0.000416206	Golph3l	golgi phosphoprotein 3-like [Source:RGD Symbol;Acc:1359281]
-0.592437	0.000416312	Pqlc1	PQ loop repeat containing 1 [Source:RGD Symbol;Acc:1305223]
-0.791435	0.000418768	Mob3c	MOB kinase activator 3C [Source:RGD Symbol;Acc:1307821]
-0.538664	0.000425071	Lysmd4	LysM domain containing 4 [Source:RGD Symbol;Acc:1592887]
-0.414179	0.000428578	Capn15	calpain 15 [Source:RGD Symbol;Acc:1306514]
-0.242665	0.000429464	Golph3	golgi phosphoprotein 3 [Source:RGD Symbol;Acc:621226]
-0.33614	0.000436063	Bod1l1	biorientation of chromosomes in cell division 1-like 1 [Source:RGD Symbol;Acc:621413]
-0.46182	0.00044007	Zfp955a	zinc finger protein 955A [Source:RGD Symbol;Acc:1598322]
-0.322356	0.000447326	Bdp1	B double prime 1, subunit of RNA polymerase III transcription initiation factor IIIB [Source:RGD Symbol;Acc:1308512]
-0.23085	0.000455378	Akap2	A-kinase anchoring protein 2 [Source:RGD Symbol;Acc:1305135]
-1.48875	0.000456728	Galnt15	polypeptide N-acetylgalactosaminyltransferase 15 [Source:MGI Symbol;Acc:MGI:1926004]
-0.63384	0.000458208	Homez	homeobox and leucine zipper encoding [Source:RGD Symbol;Acc:628904]
-0.680405	0.000459347	Pkdcc	protein kinase domain containing, cytoplasmic [Source:RGD Symbol;Acc:1311939]
-0.471389	0.00046387	Tmco6	transmembrane and coiled-coil domains 6 [Source:RGD Symbol;Acc:1309263]
-0.44516	0.000464053	Lrrc14	leucine rich repeat containing 14 [Source:RGD Symbol;Acc:1560202]
-0.33599	0.000468746	Pqlc2	PQ loop repeat containing 2 [Source:RGD Symbol;Acc:1311627]
-1.60705	0.000470539	Kcnj9	potassium voltage-gated channel subfamily J member 9 [Source:RGD Symbol;Acc:621440]
-0.255528	0.000472603	Hip1r	huntingtin interacting protein 1 related [Source:RGD Symbol;Acc:621615]
-3.41174	0.000474503	Dcun1d2	defective in cullin neddylation 1 domain containing 2 [Source:RGD Symbol;Acc:1582994]
-1.17928	0.000475037	Kbtbd11	kelch repeat and BTB domain containing 11 [Source:RGD Symbol;Acc:1563576]
-3.9313	0.000481243	LOC100912380	calpain small subunit 1-like [Source:RGD Symbol;Acc:6487412]
-0.805941	0.000482514	Setmar	SET domain and mariner transposase fusion gene [Source:RGD Symbol;Acc:1565882]
-0.257421	0.000485978	Ube4a	ubiquitination factor E4A [Source:RGD Symbol;Acc:1303173]
-0.44733	0.000501276	Zfp672	zinc finger protein 672 [Source:RGD Symbol;Acc:1359094]
-0.491309	0.000512139	Mkx	mohawk homeobox [Source:RGD Symbol;Acc:1305652]
-0.330428	0.000512672	Rc3h2	ring finger and CCCH-type domains 2 [Source:RGD Symbol;Acc:1304833]
-0.345752	0.000512934	Zfp451	zinc finger protein 451 [Source:RGD Symbol;Acc:1305865]
-0.327107	0.000515236	Prdm4	PR/SET domain 4 [Source:RGD Symbol;Acc:619929]
-0.321909	0.000519418	Hmgxb4	HMG-box containing 4 [Source:RGD Symbol;Acc:1305783]
-0.369947	0.000523992	Tut4	terminal uridylyl transferase 4 [Source:RGD Symbol;Acc:1310138]
-0.254198	0.000525348	Tor1aip2	torsin 1A interacting protein 2 [Source:RGD Symbol;Acc:735059]
-0.213345	0.000529465	Kdm2a	lysine demethylase 2A [Source:RGD Symbol;Acc:1309419]
-0.893256	0.000534679	Zfp617	zinc finger protein 617 [Source:RGD Symbol;Acc:2319713]
-1.11147	0.00053567	Ago4	argonaute 4, RISC catalytic component [Source:RGD Symbol;Acc:1304583]
-0.304645	0.000544157	Polr2g	RNA polymerase II subunit G [Source:RGD Symbol;Acc:621284]
-0.619529	0.000548956	Nek1	NIMA-related kinase 1 [Source:RGD Symbol;Acc:1309375]
-0.417747	0.000549295	Sdr39u1	short chain dehydrogenase/reductase family 39U, member 1 [Source:RGD Symbol;Acc:1309307]
-0.3615	0.00054953	Esco2	establishment of sister chromatid cohesion N-acetyltransferase 2 [Source:RGD Symbol;Acc:1593313]
-0.418236	0.000556511	Appl2	adaptor protein, phosphotyrosine interacting with PH domain and leucine zipper 2 [Source:RGD Symbol;Acc:1563028]
-0.449423	0.000556635	Coq10a	coenzyme Q10A [Source:RGD Symbol;Acc:1562447]
-0.265602	0.000558828	Synj1	synaptojanin 1 [Source:RGD Symbol;Acc:69434]
-0.199204	0.000560961	Atp11a	ATPase phospholipid transporting 11A [Source:RGD Symbol;Acc:1308688]
-0.26017	0.000565039	Flnb	filamin B [Source:RGD Symbol;Acc:1311915]
-0.423666	0.000574391	AABR07035428.2
-0.587365	0.000579354	-	-
-2.10114	0.000582623	Cabp4	calcium binding protein 4 [Source:RGD Symbol;Acc:1306083]
-0.469725	0.000584336	Zfp157	zinc finger protein 157 [Source:RGD Symbol;Acc:1359435]
-0.279914	0.000590877	Limk2	LIM domain kinase 2 [Source:RGD Symbol;Acc:62056]
-0.430766	0.000594884	Flvcr1	feline leukemia virus subgroup C cellular receptor 1 [Source:MGI Symbol;Acc:MGI:2444881]
-0.488298	0.00059516	Apobec3	apolipoprotein B mRNA editing enzyme catalytic subunit 3 [Source:RGD Symbol;Acc:1307800]
-0.967572	0.000595735	Colca2	colorectal cancer associated 2 [Source:RGD Symbol;Acc:1563866]
-0.239867	0.000601526	Tspan18	tetraspanin 18 [Source:RGD Symbol;Acc:1560411]
-0.382975	0.000615011	Zkscan1	zinc finger with KRAB and SCAN domains 1 [Source:RGD Symbol;Acc:1560616]
-0.412041	0.000622648	Ggps1	geranylgeranyl diphosphate synthase 1 [Source:RGD Symbol;Acc:1359680]
-0.337343	0.000626976	Rnf181	ring finger protein 181 [Source:RGD Symbol;Acc:1359698]
-0.998096	0.000627912	Sptbn4	spectrin, beta, non-erythrocytic 4 [Source:RGD Symbol;Acc:1304682]
-0.554449	0.000641228	Zbtb24	zinc finger and BTB domain containing 24 [Source:RGD Symbol;Acc:1306951]
-0.725336	0.000642555	Satb2	SATB homeobox 2 [Source:RGD Symbol;Acc:1562369]
-0.415139	0.000643494	Parp12	poly (ADP-ribose) polymerase family, member 12 [Source:RGD Symbol;Acc:1308628]
-0.399333	0.000648079	Mettl6	methyltransferase like 6 [Source:RGD Symbol;Acc:1359565]
-0.37574	0.000654001	Smug1	single-strand-selective monofunctional uracil-DNA glycosylase 1 [Source:RGD Symbol;Acc:631403]
-0.340668	0.000673703	Nufip2	NUFIP2, FMR1 interacting protein 2 [Source:RGD Symbol;Acc:1596719]
-0.321003	0.000675207	Cnot6l	CCR4-NOT transcription complex, subunit 6-like [Source:RGD Symbol;Acc:1309128]
-0.331988	0.000685482	Pde8a	phosphodiesterase 8A [Source:RGD Symbol;Acc:735125]
-0.856087	0.00069676	Epb41l5	erythrocyte membrane protein band 4.1 like 5 [Source:RGD Symbol;Acc:1311366]
-0.375118	0.000703247	Rfwd3	ring finger and WD repeat domain 3 [Source:RGD Symbol;Acc:1305243]
-0.849619	0.000706228	Zfp113	zinc finger protein 3 [Source:RGD Symbol;Acc:6489147]
-0.328079	0.00070957	Mrgprf	MAS related GPR family member F [Source:RGD Symbol;Acc:708478]
-0.254114	0.000711041	Rad50	RAD50 double strand break repair protein [Source:RGD Symbol;Acc:621542]
-0.169684	0.000731305	Mknk2	MAP kinase-interacting serine/threonine kinase 2 [Source:RGD Symbol;Acc:1305728]
-0.483006	0.000731782	Skp2	S-phase kinase associated protein 2 [Source:RGD Symbol;Acc:1562456]
-1.21002	0.000733288	Zfp458	zinc finger protein 458 [Source:RGD Symbol;Acc:1559684]
-0.242244	0.000743454	Adam19	ADAM metallopeptidase domain 19 [Source:RGD Symbol;Acc:1585017]
-0.796204	0.00074475	LOC100909824	zinc finger protein 60-like [Source:RGD Symbol;Acc:6501656]
-0.527341	0.000749408	Pms1	PMS1 homolog 1, mismatch repair system component [Source:RGD Symbol;Acc:1359511]
-0.400876	0.000752815	Mtf2	metal response element binding transcription factor 2 [Source:RGD Symbol;Acc:1304727]
-0.29458	0.000759089	Snx18	sorting nexin 18 [Source:RGD Symbol;Acc:1310367]
-0.609638	0.000761943	AABR07035428.1
-0.325919	0.00077117	Slc25a36	solute carrier family 25 member 36 [Source:RGD Symbol;Acc:1591928]
-0.841476	0.000771868	Tspyl4	TSPY-like 4 [Source:RGD Symbol;Acc:1306653]
-0.643108	0.000772345	Dok4	docking protein 4 [Source:RGD Symbol;Acc:1310084]
-1.57588	0.000775373	-	-
-0.268607	0.000782996	Hjurp	Holliday junction recognition protein [Source:RGD Symbol;Acc:1305846]
-3.75843	0.000786924	Nfs1	NFS1 cysteine desulfurase [Source:RGD Symbol;Acc:620912]
-0.274615	0.000787013	Hacd3	3-hydroxyacyl-CoA dehydratase 3 [Source:RGD Symbol;Acc:1565496]
-1.75146	0.000794756	Slc2a5	solute carrier family 2 member 5 [Source:RGD Symbol;Acc:68328]
-0.416172	0.000801639	Lrig2	leucine-rich repeats and immunoglobulin-like domains 2 [Source:RGD Symbol;Acc:1309554]
-0.73408	0.000809579	Zfp560	zinc finger protein 560 [Source:RGD Symbol;Acc:2323078]
-0.274841	0.000813982	Gmppb	GDP-mannose pyrophosphorylase B [Source:RGD Symbol;Acc:1560458]
-0.687064	0.000814738	Fam217b	family with sequence similarity 217, member B [Source:RGD Symbol;Acc:1311952]
-0.320698	0.000826499	Ints5	integrator complex subunit 5 [Source:RGD Symbol;Acc:1309370]
-0.698975	0.000834188	Xkr8	XK related 8 [Source:RGD Symbol;Acc:1305649]
-0.950166	0.000836317	Ppp1r3g	protein phosphatase 1, regulatory subunit 3G [Source:RGD Symbol;Acc:1308930]
-1.65506	0.000838065	Epha10	EPH receptor A10 [Source:RGD Symbol;Acc:1562679]
-0.272125	0.000839123	Meis1	Meis homeobox 1 [Source:RGD Symbol;Acc:1585482]
-0.454138	0.000851768	Cep78	centrosomal protein 78 [Source:RGD Symbol;Acc:620464]
-0.203129	0.000851995	Galnt2	polypeptide N-acetylgalactosaminyltransferase 2 [Source:RGD Symbol;Acc:1310692]
-1.30678	0.000855182	Themis2	thymocyte selection associated family member 2 [Source:RGD Symbol;Acc:1561016]
-0.822829	0.000886526	AABR07007130.1
-0.481936	0.000888386	Zfp9	zinc finger protein 9 [Source:MGI Symbol;Acc:MGI:99210]
-0.388335	0.000892784	Spty2d1	SPT2 chromatin protein domain containing 1 [Source:RGD Symbol;Acc:2319415]
-1.05643	0.000908362	Neu3	neuraminidase 3 [Source:RGD Symbol;Acc:619881]
-0.404668	0.000920122	Rsbn1	round spermatid basic protein 1 [Source:RGD Symbol;Acc:1307231]
-1.28061	0.000925612	-	PF00096:Zinc finger, C2H2 type
-0.419904	0.000927092	Zfp800	zinc finger protein 800 [Source:RGD Symbol;Acc:1560157]
-0.291174	0.000944526	Fam111a	family with sequence similarity 111, member A [Source:RGD Symbol;Acc:1560913]
-0.402539	0.000953335	Pde12	phosphodiesterase 12 [Source:RGD Symbol;Acc:1310975]
-0.333725	0.000955831	Ctdspl2	CTD small phosphatase like 2 [Source:RGD Symbol;Acc:1309219]
-0.43692	0.000957775	Xrcc2	X-ray repair cross complementing 2 [Source:RGD Symbol;Acc:1564823]
-0.53456	0.000968752	Slfn5	schlafen family member 5 [Source:RGD Symbol;Acc:1312025]
-1.30119	0.000968767	Fmo5	flavin containing monooxygenase 5 [Source:RGD Symbol;Acc:628602]
-0.361548	0.000971546	Ankrd49	ankyrin repeat domain 49 [Source:RGD Symbol;Acc:1311759]
-1.04053	0.000976374	Arhgap20	Rho GTPase activating protein 20 [Source:RGD Symbol;Acc:1303160]
-0.279081	0.000984279	Atg16l1	autophagy related 16-like 1 [Source:RGD Symbol;Acc:1310631]
-0.353045	0.00098947	Uhrf1bp1	UHRF1 binding protein 1 [Source:RGD Symbol;Acc:1307264]
-0.419163	0.000997501	Gucd1	guanylyl cyclase domain containing 1 [Source:RGD Symbol;Acc:1597571]
-0.481628	0.000998416	Lztfl1	leucine zipper transcription factor-like 1 [Source:RGD Symbol;Acc:1306628]
-0.342264	0.00102241	Entpd4	ectonucleoside triphosphate diphosphohydrolase 4 [Source:RGD Symbol;Acc:1309511]
-0.274117	0.0010305	Cebpb	CCAAT/enhancer binding protein beta [Source:RGD Symbol;Acc:2327]
-0.82583	0.00103473	Abhd18	abhydrolase domain containing 18 [Source:RGD Symbol;Acc:1563987]
-1.23742	0.00104105	Mtfp1	mitochondrial fission process 1 [Source:RGD Symbol;Acc:1359705]
-0.300907	0.00104325	Sesn1	sestrin 1 [Source:RGD Symbol;Acc:1307517]
-0.434089	0.00104737	Akap8l	A-kinase anchoring protein 8 like [Source:RGD Symbol;Acc:1359200]
-0.505668	0.00104971	Tonsl	tonsoku-like, DNA repair protein [Source:RGD Symbol;Acc:1307483]
-0.839638	0.0010501	Pfkfb1	6-phosphofructo-2-kinase/fructose-2,6-biphosphatase 1 [Source:RGD Symbol;Acc:3307]
-0.987937	0.00105369	Rccd1	RCC1 domain containing 1 [Source:RGD Symbol;Acc:1309901]
-0.236477	0.0010606	Cebpg	CCAAT/enhancer binding protein gamma [Source:RGD Symbol;Acc:2330]
-0.46678	0.00107185	E2f2	E2F transcription factor 2 [Source:RGD Symbol;Acc:1593939]
-0.488149	0.00108634	Vash2	vasohibin 2 [Source:RGD Symbol;Acc:1564105]
-0.795845	0.00109136	Shq1	SHQ1, H/ACA ribonucleoprotein assembly factor [Source:RGD Symbol;Acc:1310610]
-0.336241	0.00109377	Tsc1	TSC complex subunit 1 [Source:RGD Symbol;Acc:620124]
-0.845025	0.00110458	Zfp455	zinc finger protein 455 [Source:RGD Symbol;Acc:628788]
-0.382664	0.00111386	Cln8	CLN8, transmembrane ER and ERGIC protein [Source:RGD Symbol;Acc:1359518]
-0.724006	0.0011157	Zfp606	zinc finger protein 606 [Source:RGD Symbol;Acc:1309810]
-2.12703	0.00112921	Kiaa0408L	Kiaa0408-like [Source:RGD Symbol;Acc:1307525]
-0.353681	0.00114115	-	-
-0.49659	0.00114238	RGD1305089	similar to 1110008L16Rik protein [Source:RGD Symbol;Acc:1305089]
-0.3173	0.00114828	Arsk	arylsulfatase family, member K [Source:RGD Symbol;Acc:1310182]
-0.253658	0.00115548	Vcpip1	valosin containing protein interacting protein 1 [Source:RGD Symbol;Acc:708520]
-0.298424	0.0011609	Dhx8	DEAH-box helicase 8 [Source:RGD Symbol;Acc:1310723]
-0.390482	0.00116299	-	-
-1.96039	0.00117867	Fam161a	FAM161A, centrosomal protein [Source:RGD Symbol;Acc:1304999]
-1.26148	0.00118053	AABR07069454.1
-0.498771	0.00118976	Rab11fip2	RAB11 family interacting protein 2 [Source:RGD Symbol;Acc:1308538]
-0.244442	0.0011931	Dynlt3	dynein light chain Tctex-type 3 [Source:RGD Symbol;Acc:1549755]
-0.33166	0.00119616	Cog6	component of oligomeric golgi complex 6 [Source:RGD Symbol;Acc:1303283]
-0.46741	0.00119649	Pif1	PIF1 5'-to-3' DNA helicase [Source:RGD Symbol;Acc:1586053]
-0.597835	0.00119877	AC118165.1
-2.36567	0.00120449	LOC108348118	leucyl-cystinyl aminopeptidase [Source:RGD Symbol;Acc:11480606]
-0.437769	0.00120968	Msl3l2	male-specific lethal 3-like 2 (Drosophila) [Source:RGD Symbol;Acc:1308699]
-2.82994	0.00122211	Celsr1	cadherin, EGF LAG seven-pass G-type receptor 1 [Source:RGD Symbol;Acc:1560078]
-0.8925	0.00123671	Zbtb37	zinc finger and BTB domain containing 37 [Source:RGD Symbol;Acc:1308731]
-0.196234	0.0012391	Secisbp2l	SECIS binding protein 2-like [Source:RGD Symbol;Acc:1559930]
-0.522255	0.00125437	Abca5	ATP binding cassette subfamily A member 5 [Source:RGD Symbol;Acc:628661]
-1.46828	0.00125571	Tchh	trichohyalin [Source:RGD Symbol;Acc:1309635]
-0.402325	0.00126375	Mfap3	microfibril associated protein 3 [Source:RGD Symbol;Acc:1359463]
-0.242101	0.00127453	Ppp1r10	protein phosphatase 1, regulatory subunit 10 [Source:RGD Symbol;Acc:620079]
-0.463398	0.00127715	Ccdc117	coiled-coil domain containing 117 [Source:RGD Symbol;Acc:1561762]
-0.259759	0.00127725	Osbpl2	oxysterol binding protein-like 2 [Source:RGD Symbol;Acc:1311312]
-0.634894	0.00128061	LOC102547287	zinc finger protein 728-like [Source:RGD Symbol;Acc:7718701]
-0.618655	0.0012833	Azin2	antizyme inhibitor 2 [Source:RGD Symbol;Acc:1564776]
-0.297263	0.00128577	Tvp23b	trans-golgi network vesicle protein 23 homolog B [Source:RGD Symbol;Acc:1586539]
-3.5196	0.00128724	LOC100909725	potassium channel subfamily K member 6-like [Source:RGD Symbol;Acc:6501929]
-0.213272	0.00128806	Antxr1	ANTXR cell adhesion molecule 1 [Source:RGD Symbol;Acc:1307144]
-0.766547	0.0012885	Tgm2	transglutaminase 2 [Source:RGD Symbol;Acc:621081]
-0.223081	0.00130041	Stxbp1	syntaxin binding protein 1 [Source:RGD Symbol;Acc:3785]
-0.439533	0.00130469	Dcaf17	DDB1 and CUL4 associated factor 17 [Source:RGD Symbol;Acc:1565551]
-1.21824	0.00130688	Gata6	GATA binding protein 6 [Source:RGD Symbol;Acc:2666]
-0.705481	0.00131089	-	-
-0.273376	0.00131578	Ccnc	cyclin C [Source:RGD Symbol;Acc:70905]
-1.20068	0.00131641	Tnfrsf1b	TNF receptor superfamily member 1B [Source:RGD Symbol;Acc:621238]
-0.391826	0.00132012	Ccne2	cyclin E2 [Source:RGD Symbol;Acc:1307783]
-0.469073	0.00132067	Hapln3	hyaluronan and proteoglycan link protein 3 [Source:RGD Symbol;Acc:1308098]
-0.437465	0.00132146	Gls2	glutaminase 2 [Source:RGD Symbol;Acc:620359]
-0.279766	0.00133523	Rabgap1	RAB GTPase activating protein 1 [Source:RGD Symbol;Acc:1304691]
-0.630554	0.00135547	Trim36	tripartite motif-containing 36 [Source:RGD Symbol;Acc:1308714]
-0.283419	0.00137031	Taf13	TATA-box binding protein associated factor 13 [Source:RGD Symbol;Acc:1305398]
-0.319325	0.00137653	Zfp608	zinc finger protein 608 [Source:RGD Symbol;Acc:1306824]
-0.25304	0.00139903	Dixdc1	DIX domain containing 1 [Source:RGD Symbol;Acc:1309902]
-0.900309	0.00140158	Kdm7a	lysine (K)-specific demethylase 7A [Source:MGI Symbol;Acc:MGI:2443388]
-0.618702	0.00140851	Gnb5	G protein subunit beta 5 [Source:RGD Symbol;Acc:620759]
-0.31881	0.00141154	Fbxo33	F-box protein 33 [Source:RGD Symbol;Acc:1307543]
-0.318508	0.00143211	Thumpd3	THUMP domain containing 3 [Source:RGD Symbol;Acc:1560852]
-0.247045	0.00143706	Kmt2b	lysine methyltransferase 2B [Source:RGD Symbol;Acc:7678027]
-0.470294	0.00146082	Rbl1	RB transcriptional corepressor like 1 [Source:RGD Symbol;Acc:1595511]
-0.430792	0.00146746	D2hgdh	D-2-hydroxyglutarate dehydrogenase [Source:RGD Symbol;Acc:1307976]
-0.160237	0.00146798	-	PF13833:EF-hand domain pair
-0.323505	0.00147431	Jcad	junctional cadherin 5 associated [Source:RGD Symbol;Acc:1562037]
-1.13089	0.00148056	Lca5	LCA5, lebercilin [Source:RGD Symbol;Acc:1308555]
-0.329924	0.0014862	C1qtnf6	C1q and TNF related 6 [Source:RGD Symbol;Acc:1307057]
-0.341614	0.00149467	Tubgcp5	tubulin, gamma complex associated protein 5 [Source:RGD Symbol;Acc:1304689]
-0.273383	0.00149718	Rbm18	RNA binding motif protein 18 [Source:RGD Symbol;Acc:1307411]
-0.610347	0.00150163	Mks1	Meckel syndrome, type 1 [Source:RGD Symbol;Acc:1565186]
-0.386306	0.00150334	Slc25a32	solute carrier family 25 member 32 [Source:RGD Symbol;Acc:1565789]
-0.65274	0.00151361	AABR07035107.1
-0.428886	0.00152651	Haspin	histone H3 associated protein kinase [Source:RGD Symbol;Acc:1596276]
-0.208518	0.00152735	Phyh	phytanoyl-CoA 2-hydroxylase [Source:RGD Symbol;Acc:620317]
-0.258177	0.00154355	RGD1309079	similar to Ab2-095 [Source:RGD Symbol;Acc:1309079]
-0.341404	0.00156191	Mrm1	mitochondrial rRNA methyltransferase 1 [Source:RGD Symbol;Acc:1566232]
-0.49751	0.00156216	Ubxn2b	UBX domain protein 2B [Source:RGD Symbol;Acc:1308557]
-0.443763	0.00157722	Usb1	U6 snRNA biogenesis phosphodiesterase 1 [Source:RGD Symbol;Acc:1305215]
-0.574096	0.00158849	Relb	RELB proto-oncogene, NF-kB subunit [Source:RGD Symbol;Acc:2321078]
-0.26997	0.00159021	Abraxas2	abraxas 2, BRISC complex subunit [Source:RGD Symbol;Acc:1308918]
-0.186812	0.00159838	-	-
-0.932333	0.00160436	Spag5	sperm associated antigen 5 [Source:RGD Symbol;Acc:620152]
-0.922044	0.00160564	Trim21	tripartite motif-containing 21 [Source:RGD Symbol;Acc:1305795]
-0.328087	0.00161557	Cbx1	chromobox 1 [Source:RGD Symbol;Acc:1310714]
-0.346208	0.00162719	Mospd2	motile sperm domain containing 2 [Source:RGD Symbol;Acc:1563952]
-0.6369	0.00165213	Lpcat2	lysophosphatidylcholine acyltransferase 2 [Source:RGD Symbol;Acc:2325051]
-0.205162	0.00165309	Ddr2	discoidin domain receptor tyrosine kinase 2 [Source:RGD Symbol;Acc:619855]
-0.343767	0.00165688	Zfp61	zinc finger protein 61 [Source:RGD Symbol;Acc:1563843]
-0.165171	0.00166957	Clec2dl1	C-type lectin domain family 2 member D-like 1 [Source:RGD Symbol;Acc:1588698]
-0.496259	0.00167802	Dnal1	dynein, axonemal, light chain 1 [Source:RGD Symbol;Acc:1591349]
-0.13471	0.00168672	Col3a1	collagen type III alpha 1 chain [Source:RGD Symbol;Acc:71029]
-0.569335	0.00169004	Zfp870	zinc finger protein 870 [Source:RGD Symbol;Acc:1597136]
-0.608217	0.00170024	Zmym6	zinc finger MYM-type containing 6 [Source:RGD Symbol;Acc:1561833]
-0.448137	0.00170032	Taf4b	TATA-box binding protein associated factor 4b [Source:RGD Symbol;Acc:1562997]
-0.339112	0.00171262	Prkab2	protein kinase AMP-activated non-catalytic subunit beta 2 [Source:RGD Symbol;Acc:620905]
-0.396545	0.00172674	Pik3r3	phosphoinositide-3-kinase regulatory subunit 3 [Source:RGD Symbol;Acc:621042]
-0.185498	0.00173257	Eif1	eukaryotic translation initiation factor 1 [Source:RGD Symbol;Acc:1306308]
-0.525978	0.00174068	Fkbpl	FK506 binding protein-like [Source:RGD Symbol;Acc:1303227]
-2.2297	0.00175788	LOC680875	similar to dystonin isoform 1 [Source:RGD Symbol;Acc:1587008]
-0.389459	0.00176096	Ubox5	U-box domain containing 5 [Source:RGD Symbol;Acc:1305440]
-0.315429	0.00176241	Ttc4	tetratricopeptide repeat domain 4 [Source:RGD Symbol;Acc:1308529]
-0.846659	0.00176999	Bcl3	B-cell CLL/lymphoma 3 [Source:RGD Symbol;Acc:1589465]
-0.583427	0.00177321	Adamts8	ADAM metallopeptidase with thrombospondin type 1 motif, 8 [Source:RGD Symbol;Acc:1308511]
-0.319404	0.00178915	Exoc8	exocyst complex component 8 [Source:RGD Symbol;Acc:620245]
-1.48942	0.00179105	Nptx1	neuronal pentraxin 1 [Source:RGD Symbol;Acc:628894]
-0.186186	0.00180736	Tep1	telomerase associated protein 1 [Source:RGD Symbol;Acc:3869]
-0.296491	0.00180815	F2r	coagulation factor II (thrombin) receptor [Source:RGD Symbol;Acc:2586]
-0.622527	0.0018161	Zfp397	zinc finger protein 397 [Source:RGD Symbol;Acc:6504280]
-0.295976	0.00182955	Rhobtb1	Rho-related BTB domain containing 1 [Source:RGD Symbol;Acc:1306871]
-0.153621	0.00183659	Cald1	caldesmon 1 [Source:RGD Symbol;Acc:2256]
-0.330848	0.00183754	Mphosph9	M-phase phosphoprotein 9 [Source:RGD Symbol;Acc:1598368]
-0.435046	0.00183975	Gins3	GINS complex subunit 3 [Source:RGD Symbol;Acc:1308153]
-0.278846	0.00184447	Mut	methylmalonyl CoA mutase [Source:RGD Symbol;Acc:1587662]
-0.310402	0.0018579	Tap1	transporter 1, ATP binding cassette subfamily B member [Source:RGD Symbol;Acc:3817]
-0.297707	0.00185977	Gcdh	glutaryl-CoA dehydrogenase [Source:RGD Symbol;Acc:1308829]
-0.285536	0.00186952	Tmem94	transmembrane protein 94 [Source:MGI Symbol;Acc:MGI:1919197]
-0.417341	0.00188597	Ctu1	cytosolic thiouridylase subunit 1 [Source:RGD Symbol;Acc:1308740]
-1.6589	0.00190505	Atp6v1g2	ATPase H+ transporting V1 subunit G2 [Source:RGD Symbol;Acc:1303186]
-0.253831	0.00191506	Rell1	RELT-like 1 [Source:RGD Symbol;Acc:1307468]
-0.233301	0.0019168	Usp8	ubiquitin specific peptidase 8 [Source:RGD Symbol;Acc:1304979]
-0.708874	0.00192385	Rps6ka1	ribosomal protein S6 kinase A1 [Source:RGD Symbol;Acc:620675]
-0.497846	0.00195726	Hexdc	hexosaminidase D [Source:RGD Symbol;Acc:2302323]
-0.232193	0.00196285	Setx	senataxin [Source:RGD Symbol;Acc:1565575]
-0.695072	0.0019752	Poli	DNA polymerase iota [Source:RGD Symbol;Acc:1305212]
-0.265239	0.0020032	AABR07005588.1
-0.717098	0.0020207	AC126572.1
-0.403632	0.00202318	Sgo2	shugoshin 2 [Source:RGD Symbol;Acc:1308450]
-0.419385	0.00203258	Vars2	valyl-tRNA synthetase 2, mitochondrial [Source:RGD Symbol;Acc:1303122]
-0.624204	0.00203591	Socs3	suppressor of cytokine signaling 3 [Source:RGD Symbol;Acc:621087]
-0.641374	0.00203671	Med18	mediator complex subunit 18 [Source:MGI Symbol;Acc:MGI:1914469]
-0.706729	0.0020468	AC241873.1	ubiquitously transcribed tetratricopeptide repeat, Y chromosome [Source:NCBI gene;Acc:100310845]
-0.472682	0.00205583	Rpp38	ribonuclease P/MRP subunit p38 [Source:RGD Symbol;Acc:1307474]
-0.240355	0.00208333	Ddx17	DEAD-box helicase 17 [Source:RGD Symbol;Acc:1304945]
-0.589626	0.0020842	Sh2b2	SH2B adaptor protein 2 [Source:RGD Symbol;Acc:69284]
-0.314258	0.00208591	Urb1	URB1 ribosome biogenesis 1 homolog (S. cerevisiae) [Source:RGD Symbol;Acc:1304621]
-0.807905	0.00209713	Serpinc1	serpin family C member 1 [Source:RGD Symbol;Acc:1307404]
-0.164585	0.00209768	Polr2a	RNA polymerase II subunit A [Source:RGD Symbol;Acc:1587326]
-0.449898	0.00210701	Abraxas1	abraxas 1, BRCA1 A complex subunit [Source:RGD Symbol;Acc:1305287]
-0.372777	0.00210716	Fitm2	fat storage-inducing transmembrane protein 2 [Source:RGD Symbol;Acc:1307696]
-1.33492	0.00211958	LOC103690137	tetratricopeptide repeat protein 21B-like [Source:RGD Symbol;Acc:9071802]
-0.343237	0.00212628	Usp37	ubiquitin specific peptidase 37 [Source:RGD Symbol;Acc:2319715]
-0.788995	0.00212809	Zscan2	zinc finger and SCAN domain containing 2 [Source:RGD Symbol;Acc:1584548]
-0.314644	0.00214129	Mtmr11	myotubularin related protein 11 [Source:RGD Symbol;Acc:1589965]
-0.632054	0.00215135	-	-
-0.614542	0.00215698	AABR07003176.1
-0.399926	0.00215926	Ubn2	ubinuclein 2 [Source:RGD Symbol;Acc:1310722]
-0.294006	0.0021609	Ppip5k2	diphosphoinositol pentakisphosphate kinase 2 [Source:RGD Symbol;Acc:1590765]
-1.23043	0.0021672	Hist1h1b	histone cluster 1 H1 family member b [Source:RGD Symbol;Acc:1590638]
-0.184232	0.00217123	Usp9x	ubiquitin specific peptidase 9, X-linked [Source:RGD Symbol;Acc:1560056]
-0.411511	0.0021733	Tmem41a	transmembrane protein 41a [Source:RGD Symbol;Acc:1591692]
-0.82264	0.00217584	AC117330.1
-0.822417	0.00217754	Mypn	myopalladin [Source:RGD Symbol;Acc:1308510]
-0.396883	0.00218125	Swt1	SWT1 RNA endoribonuclease homolog [Source:RGD Symbol;Acc:1308695]
-2.64371	0.00218295	Plcz1	phospholipase C, zeta 1 [Source:RGD Symbol;Acc:1359567]
-0.586621	0.00218404	Zfp354a	zinc finger protein 354A [Source:RGD Symbol;Acc:2967]
-0.623533	0.00218413	Ddb2	damage specific DNA binding protein 2 [Source:RGD Symbol;Acc:1310164]
-0.445136	0.00220668	Ice2	interactor of little elongation complex ELL subunit 2 [Source:RGD Symbol;Acc:1585038]
-0.424557	0.00221499	Zfp346	zinc finger protein 346 [Source:RGD Symbol;Acc:1308068]
-0.530023	0.0022212	Zcchc3	zinc finger CCHC-type containing 3 [Source:RGD Symbol;Acc:1585203]
-0.658387	0.00222131	Osgin2	oxidative stress induced growth inhibitor family member 2 [Source:RGD Symbol;Acc:1306323]
-0.761427	0.00227189	Dhdh	dihydrodiol dehydrogenase [Source:RGD Symbol;Acc:1588686]
-1.41203	0.00229141	-	-
-0.671077	0.00230668	Trim62	tripartite motif-containing 62 [Source:RGD Symbol;Acc:1586169]
-0.443986	0.00231134	Hdac10	histone deacetylase 10 [Source:RGD Symbol;Acc:1305874]
-0.454451	0.00233473	Engase	endo-beta-N-acetylglucosaminidase [Source:RGD Symbol;Acc:1310868]
-0.292127	0.00234519	Zfp395	zinc finger protein 395 [Source:RGD Symbol;Acc:1307849]
-0.188219	0.00239895	Erbin	erbb2 interacting protein [Source:RGD Symbol;Acc:1562952]
-0.268629	0.00240926	Rbl2	RB transcriptional corepressor like 2 [Source:RGD Symbol;Acc:3541]
-0.237803	0.00243485	Wdr11	WD repeat domain 11 [Source:RGD Symbol;Acc:1587347]
-0.182315	0.00248669	Pja2	praja ring finger ubiquitin ligase 2 [Source:RGD Symbol;Acc:620273]
-1.23991	0.00249072	Otx1	orthodenticle homeobox 1 [Source:RGD Symbol;Acc:3237]
-0.238804	0.00251266	Dnajb4	DnaJ heat shock protein family (Hsp40) member B4 [Source:RGD Symbol;Acc:1305826]
-0.180914	0.00255588	Fhl1	four and a half LIM domains 1 [Source:RGD Symbol;Acc:2615]
-0.262996	0.00258701	Stx6	syntaxin 6 [Source:RGD Symbol;Acc:61915]
-0.446743	0.00261023	Rrp8	ribosomal RNA processing 8 [Source:RGD Symbol;Acc:1308302]
-0.304266	0.00261256	Fas	Fas cell surface death receptor [Source:RGD Symbol;Acc:619831]
-0.323868	0.00261304	Ttf2	transcription termination factor 2 [Source:RGD Symbol;Acc:1309145]
-0.168252	0.00261908	Anpep	alanyl aminopeptidase, membrane [Source:RGD Symbol;Acc:2991]
-0.746306	0.00264509	Idnk	Idnk, gluconokinase [Source:RGD Symbol;Acc:1564546]
-2.78758	0.00267268	-	PF07714:Protein tyrosine kinase
-0.221819	0.00268607	Clk1	CDC-like kinase 1 [Source:RGD Symbol;Acc:1311469]
-0.443281	0.00270482	Layn	layilin [Source:RGD Symbol;Acc:1564444]
-1.23859	0.00271357	Tmem26	transmembrane protein 26 [Source:RGD Symbol;Acc:1309273]
-0.846932	0.0027155	Ager	advanced glycosylation end product-specific receptor [Source:RGD Symbol;Acc:69258]
-0.533505	0.00272062	RGD1306556	similar to hypothetical protein A530094D01 [Source:RGD Symbol;Acc:1306556]
-0.385114	0.00275729	Phf1	PHD finger protein 1 [Source:RGD Symbol;Acc:1303205]
-0.778114	0.00277661	Tpd52l1	tumor protein D52-like 1 [Source:RGD Symbol;Acc:1594796]
-0.834024	0.00279321	LOC100911725	6-phosphofructo-2-kinase/fructose-2,6-bisphosphatase 4-like [Source:RGD Symbol;Acc:6491338]
-0.241273	0.00279552	Aldh6a1	aldehyde dehydrogenase 6 family, member A1 [Source:RGD Symbol;Acc:621556]
-0.230279	0.00283405	Pygo2	pygopus family PHD finger 2 [Source:RGD Symbol;Acc:1308535]
-0.46815	0.0028487	Laptm5	lysosomal protein transmembrane 5 [Source:RGD Symbol;Acc:621838]
-2.01856	0.00285082	Shd	src homology 2 domain-containing transforming protein D [Source:RGD Symbol;Acc:1590885]
-0.248363	0.00287049	Atp10a	ATPase phospholipid transporting 10A (putative) [Source:RGD Symbol;Acc:1306150]
-0.226584	0.00287186	Clock	clock circadian regulator [Source:RGD Symbol;Acc:620271]
-0.574404	0.00288971	Angel1	angel homolog 1 [Source:RGD Symbol;Acc:1306238]
-0.391207	0.002891	Klf4	Kruppel like factor 4 [Source:RGD Symbol;Acc:621445]
-0.455808	0.00290246	AC134224.3
-0.468791	0.00290355	Cdc6	cell division cycle 6 [Source:RGD Symbol;Acc:1309157]
-1.67776	0.00291097	Hsd17b1	hydroxysteroid (17-beta) dehydrogenase 1 [Source:RGD Symbol;Acc:2836]
-0.594018	0.00291857	Tmem243	transmembrane protein 243 [Source:RGD Symbol;Acc:1562351]
-0.441974	0.00293959	Nif3l1	NGG1 interacting factor 3 like 1 [Source:RGD Symbol;Acc:1310329]
-0.328971	0.00299931	Bdkrb2	bradykinin receptor B2 [Source:RGD Symbol;Acc:2201]
-0.230566	0.00300437	Gtf3c4	general transcription factor IIIC subunit 4 [Source:RGD Symbol;Acc:1592609]
-0.274609	0.00301897	Zfp280d	zinc finger protein 280D [Source:RGD Symbol;Acc:1560796]
-0.303964	0.00302678	Dffa	DNA fragmentation factor subunit alpha [Source:RGD Symbol;Acc:620334]
-0.340768	0.003027	Icam5	intercellular adhesion molecule 5 [Source:RGD Symbol;Acc:1305039]
-0.422489	0.00307107	RGD1304728	similar to 4933427D14Rik protein [Source:RGD Symbol;Acc:1304728]
-0.270387	0.00307288	Pik3ca	phosphatidylinositol-4,5-bisphosphate 3-kinase, catalytic subunit alpha [Source:RGD Symbol;Acc:620916]
-0.204447	0.00307715	Mmp2	matrix metallopeptidase 2 [Source:RGD Symbol;Acc:621316]
-0.343663	0.00309757	Pold3	DNA polymerase delta 3, accessory subunit [Source:RGD Symbol;Acc:1312027]
-0.856312	0.00310062	LOC100909474	protein FAM43A-like [Source:RGD Symbol;Acc:6503176]
-1.28774	0.00310067	Cyp4f17	cytochrome P450, family 4, subfamily f, polypeptide 17 [Source:RGD Symbol;Acc:1561655]
-0.300301	0.0031116	Atg13	autophagy related 13 [Source:RGD Symbol;Acc:1310685]
-0.487145	0.00314895	Polk	DNA polymerase kappa [Source:RGD Symbol;Acc:620058]
-0.243036	0.00315215	Nfatc4	nuclear factor of activated T-cells 4 [Source:RGD Symbol;Acc:1310749]
-0.503231	0.00315295	Dkk4	dickkopf WNT signaling pathway inhibitor 4 [Source:RGD Symbol;Acc:1563172]
-0.584191	0.00317955	Mb21d2	Mab-21 domain containing 2 [Source:RGD Symbol;Acc:1559643]
-0.691188	0.00318673	Cldn23	claudin 23 [Source:RGD Symbol;Acc:1309001]
-0.374122	0.00319068	Tmem80	transmembrane protein 80 [Source:RGD Symbol;Acc:1308399]
-0.603281	0.00319183	Cd200	Cd200 molecule [Source:RGD Symbol;Acc:3104]
-0.808961	0.00319316	Ccdc15	coiled-coil domain containing 15 [Source:RGD Symbol;Acc:1305591]
-0.480405	0.00321875	Alkbh8	alkB homolog 8, tRNA methyltransferase [Source:RGD Symbol;Acc:1304687]
-0.44086	0.00323198	Zfp949	zinc finger protein 949 [Source:RGD Symbol;Acc:2302581]
-0.373469	0.00324329	B4galt3	beta-1,4-galactosyltransferase 3 [Source:RGD Symbol;Acc:1359221]
-0.303315	0.00327527	Ucp2	uncoupling protein 2 [Source:RGD Symbol;Acc:3932]
-0.550141	0.00330622	Cdc42ep2	CDC42 effector protein 2 [Source:RGD Symbol;Acc:1310253]
-0.50402	0.00334704	Mcat	malonyl-CoA-acyl carrier protein transacylase [Source:RGD Symbol;Acc:1306698]
-0.334924	0.00338052	Fancm	FA complementation group M [Source:RGD Symbol;Acc:1307897]
-0.341625	0.00338245	Fam222b	family with sequence similarity 222, member B [Source:RGD Symbol;Acc:1566149]
-1.23337	0.00338983	Eef1akmt3	EEF1A lysine methyltransferase 3 [Source:MGI Symbol;Acc:MGI:3645330]
-0.519034	0.00341532	AC095947.3
-0.611684	0.00342814	Ptcd2	pentatricopeptide repeat domain 2 [Source:RGD Symbol;Acc:1310308]
-0.405953	0.00343717	Dagla	diacylglycerol lipase, alpha [Source:RGD Symbol;Acc:1359461]
-0.249918	0.00343739	Zhx1	zinc fingers and homeoboxes 1 [Source:RGD Symbol;Acc:620010]
-3.81761	0.00350254	-	-
-0.569072	0.00350268	RF00070	predicted gene, 22744 [Source:MGI Symbol;Acc:MGI:5452521]
-0.945725	0.00351071	-	PF00429:ENV polyprotein (coat polyprotein)
-0.259168	0.00351973	Top1	DNA topoisomerase I [Source:RGD Symbol;Acc:621246]
-0.209304	0.00352387	Nfkb2	nuclear factor kappa B subunit 2 [Source:RGD Symbol;Acc:1307189]
-0.299463	0.00352516	Cnst	consortin, connexin sorting protein [Source:RGD Symbol;Acc:1564833]
-0.515068	0.00353647	Taf9b	TATA-box binding protein associated factor 9b [Source:RGD Symbol;Acc:621116]
-0.250582	0.0035654	Cdca2	cell division cycle associated 2 [Source:RGD Symbol;Acc:1311003]
-0.220121	0.00358548	Tgfbr3	transforming growth factor beta receptor 3 [Source:RGD Symbol;Acc:61821]
-0.318174	0.0036002	RGD1308601	similar to hypothetical protein [Source:RGD Symbol;Acc:1308601]
-0.259558	0.00360092	Mau2	MAU2 sister chromatid cohesion factor [Source:RGD Symbol;Acc:1308759]
-3.72123	0.00362161	NEWGENE_1310561	programmed cell death 5 [Source:RGD Symbol;Acc:11480964]
-1.69807	0.00362241	AABR07044442.1
-0.272363	0.00363393	Trim27	tripartite motif-containing 27 [Source:RGD Symbol;Acc:1310105]
-0.25688	0.00364062	Ube3a	ubiquitin protein ligase E3A [Source:RGD Symbol;Acc:1306361]
-0.464849	0.00365854	-	-
-0.255015	0.00365976	Ublcp1	ubiquitin-like domain containing CTD phosphatase 1 [Source:RGD Symbol;Acc:1310386]
-0.469333	0.00366231	Ppl	periplakin [Source:RGD Symbol;Acc:1305511]
-0.297988	0.00369255	Rif1	replication timing regulatory factor 1 [Source:RGD Symbol;Acc:1562474]
-0.690951	0.00370292	-	PF01352:KRAB box|PF00096:Zinc finger, C2H2 type
-0.407292	0.00373352	Zbtb8a	zinc finger and BTB domain containing 8a [Source:RGD Symbol;Acc:1308756]
-0.670924	0.00374182	-	PF00692:dUTPase|PF01352:KRAB box|PF00607:gag gene protein p24 (core nucleocapsid protein)
-0.562843	0.00375207	Nbeal2	neurobeachin-like 2 [Source:RGD Symbol;Acc:1306501]
-1.73439	0.00375223	LOC100912566	UPF0500 protein C1orf216 homolog [Source:RGD Symbol;Acc:6486286]
-1.87356	0.00375457	LOC103689941	type II inositol 1,4,5-trisphosphate 5-phosphatase-like [Source:RGD Symbol;Acc:9440607]
-0.601808	0.00377633	Sema6c	semaphorin 6C [Source:RGD Symbol;Acc:3659]
-0.372392	0.00378368	Mier3	MIER family member 3 [Source:RGD Symbol;Acc:1311241]
-0.237245	0.00378411	Elp2	elongator acetyltransferase complex subunit 2 [Source:RGD Symbol;Acc:1306419]
-0.232829	0.00379143	St3gal1	ST3 beta-galactoside alpha-2,3-sialyltransferase 1 [Source:RGD Symbol;Acc:1309373]
-0.287508	0.00381415	Maml1	mastermind-like transcriptional coactivator 1 [Source:RGD Symbol;Acc:1308631]
-0.215499	0.00381743	Myef2	myelin expression factor 2 [Source:RGD Symbol;Acc:1306547]
-0.576172	0.00383101	Aldh5a1	aldehyde dehydrogenase 5 family, member A1 [Source:RGD Symbol;Acc:621422]
-0.330565	0.00384226	LOC102546864	uncharacterized LOC102546864 [Source:RGD Symbol;Acc:7673409]
-0.304862	0.00387338	LOC690000	similar to CG3740-PA [Source:RGD Symbol;Acc:1585208]
-0.271207	0.00388685	Alg8	ALG8, alpha-1,3-glucosyltransferase [Source:RGD Symbol;Acc:1305468]
-0.424041	0.00391116	RGD1560065	similar to RIKEN cDNA 2410004B18 [Source:RGD Symbol;Acc:1560065]
-0.282832	0.00396894	Brat1	BRCA1-associated ATM activator 1 [Source:RGD Symbol;Acc:1565146]
-0.428471	0.00403435	Cdkn2a	cyclin-dependent kinase inhibitor 2A [Source:RGD Symbol;Acc:2323]
-1.17862	0.00404842	Prss53	serine protease 53 [Source:RGD Symbol;Acc:1566127]
-0.469577	0.00406147	Nudt12	nudix hydrolase 12 [Source:RGD Symbol;Acc:1310902]
-0.367621	0.00406509	Klhl42	kelch-like family, member 42 [Source:RGD Symbol;Acc:1560924]
-0.450313	0.00411029	Zbtb34	zinc finger and BTB domain containing 34 [Source:RGD Symbol;Acc:1596130]
-0.879038	0.00411107	Kbtbd8	kelch repeat and BTB domain containing 8 [Source:RGD Symbol;Acc:1563166]
-0.334734	0.0041174	Orc5	origin recognition complex, subunit 5 [Source:RGD Symbol;Acc:1561088]
-0.270248	0.00412286	Xpc	XPC complex subunit, DNA damage recognition and repair factor [Source:RGD Symbol;Acc:1305760]
-0.234348	0.00415899	Edem2	ER degradation enhancing alpha-mannosidase like protein 2 [Source:RGD Symbol;Acc:1303074]
-1.06298	0.00423176	Gsap	gamma-secretase activating protein [Source:RGD Symbol;Acc:1563271]
-0.530536	0.00425336	AABR07055919.1
-0.400201	0.00426223	Usp45	ubiquitin specific peptidase 45 [Source:RGD Symbol;Acc:1310976]
-0.89424	0.00428635	AABR07038930.1
-0.285986	0.00430077	AABR07058539.1
-0.151044	0.00433807	Il6st	interleukin 6 signal transducer [Source:RGD Symbol;Acc:2903]
-0.25617	0.00436198	Cul9	cullin 9 [Source:RGD Symbol;Acc:1562008]
-0.528805	0.00437042	Pla2g4b	phospholipase A2 group IVB [Source:RGD Symbol;Acc:1308658]
-0.779226	0.00438031	RGD1563986	similar to RIKEN cDNA E330009J07 gene [Source:RGD Symbol;Acc:1563986]
-0.401354	0.00440748	Tcaim	T cell activation inhibitor, mitochondrial [Source:RGD Symbol;Acc:1560717]
-0.65523	0.00442308	Cfap70	cilia and flagella associated protein 70 [Source:RGD Symbol;Acc:1307577]
-0.239552	0.00443385	Eya3	EYA transcriptional coactivator and phosphatase 3 [Source:RGD Symbol;Acc:1309932]
-0.446687	0.00445238	Slc22a5	solute carrier family 22 member 5 [Source:RGD Symbol;Acc:3702]
-0.530917	0.00448738	Esyt3	extended synaptotagmin 3 [Source:RGD Symbol;Acc:1561304]
-0.432358	0.00450046	B4galt4	beta-1,4-galactosyltransferase 4 [Source:RGD Symbol;Acc:1307880]
-0.429031	0.00452164	Txndc16	thioredoxin domain containing 16 [Source:RGD Symbol;Acc:1306755]
-0.371104	0.00452604	Hoxc6	homeo box C6 [Source:RGD Symbol;Acc:620626]
-0.25284	0.00461757	Mrpl51	mitochondrial ribosomal protein L51 [Source:RGD Symbol;Acc:1306686]
-0.639032	0.00466004	-	PF02337:Retroviral GAG p10 protein
-0.322825	0.00466885	Bud13	BUD13 homolog [Source:RGD Symbol;Acc:1308076]
-0.465034	0.00467468	Agbl5	ATP/GTP binding protein-like 5 [Source:RGD Symbol;Acc:1598311]
-0.350876	0.00471831	Kdm1b	lysine demethylase 1B [Source:RGD Symbol;Acc:1310701]
-0.279039	0.00473909	Pnisr	PNN interacting serine and arginine rich protein [Source:RGD Symbol;Acc:1307395]
-0.55166	0.00475516	Ifnlr1	interferon, lambda receptor 1 [Source:RGD Symbol;Acc:1562689]
-0.408638	0.0047662	Ttc21b	tetratricopeptide repeat domain 21B [Source:RGD Symbol;Acc:1565122]
-0.355544	0.00477295	Zfp35	zinc finger protein 35 [Source:RGD Symbol;Acc:1312031]
-0.420639	0.00480657	Donson	downstream neighbor of SON [Source:RGD Symbol;Acc:1306823]
-0.206585	0.00480783	Plxnd1	plexin D1 [Source:RGD Symbol;Acc:1310796]
-0.228804	0.00483904	Alkbh5	alkB homolog 5, RNA demethylase [Source:RGD Symbol;Acc:1309496]
-0.591875	0.00487469	Cyb5d1	cytochrome b5 domain containing 1 [Source:RGD Symbol;Acc:1559567]
-0.232455	0.00491978	Irf2bp1	interferon regulatory factor 2 binding protein 1 [Source:RGD Symbol;Acc:1308312]
-0.235676	0.00493053	Atm	ATM serine/threonine kinase [Source:RGD Symbol;Acc:1593265]
-0.220325	0.00495579	Vamp2	vesicle-associated membrane protein 2 [Source:RGD Symbol;Acc:3949]
-0.178387	0.00500815	Tnrc6a	trinucleotide repeat containing 6a [Source:RGD Symbol;Acc:1307268]
-0.435482	0.00501809	Zfp518b	zinc finger protein 518B [Source:RGD Symbol;Acc:1564150]
-0.375886	0.00502857	Fastkd3	FAST kinase domains 3 [Source:RGD Symbol;Acc:1309729]
-1.24087	0.00504987	Ypel4	yippee-like 4 [Source:RGD Symbol;Acc:1560142]
-1.21135	0.00505686	Hoxb8	homeo box B8 [Source:RGD Symbol;Acc:1586211]
-0.188791	0.00507585	Yipf4	Yip1 domain family, member 4 [Source:RGD Symbol;Acc:1310157]
-0.700594	0.00508677	Zfp597	zinc finger protein 597 [Source:RGD Symbol;Acc:628674]
-0.223552	0.00509619	Far1	fatty acyl CoA reductase 1 [Source:RGD Symbol;Acc:1306647]
-0.358632	0.0051239	Cep44	centrosomal protein 44 [Source:RGD Symbol;Acc:1308517]
-0.239777	0.00514311	Stat5a	signal transducer and activator of transcription 5A [Source:RGD Symbol;Acc:3773]
-1.41396	0.00515974	Foxa3	forkhead box A3 [Source:RGD Symbol;Acc:2809]
-0.468007	0.00516013	Rem2	RRAD and GEM like GTPase 2 [Source:RGD Symbol;Acc:69081]
-0.569506	0.00517408	Nmnat3	nicotinamide nucleotide adenylyltransferase 3 [Source:RGD Symbol;Acc:1309140]
-0.35729	0.00521073	Trmt5	tRNA methyltransferase 5 [Source:RGD Symbol;Acc:1306567]
-0.338115	0.00521634	Rnaseh1	ribonuclease H1 [Source:RGD Symbol;Acc:1309012]
-1.23384	0.00524342	Cx3cl1	C-X3-C motif chemokine ligand 1 [Source:RGD Symbol;Acc:620458]
-0.341023	0.00527128	Mfsd12	major facilitator superfamily domain containing 12 [Source:RGD Symbol;Acc:1307722]
-0.28208	0.00528885	Phip	pleckstrin homology domain interacting protein [Source:RGD Symbol;Acc:1564964]
-0.497063	0.00528905	Zbtb48	zinc finger and BTB domain containing 48 [Source:RGD Symbol;Acc:1311581]
-0.640857	0.0052945	Pdlim4	PDZ and LIM domain 4 [Source:RGD Symbol;Acc:3575]
-0.294804	0.00535766	Esco1	establishment of sister chromatid cohesion N-acetyltransferase 1 [Source:RGD Symbol;Acc:1596873]
-0.214983	0.00537926	Tp53inp2	tumor protein p53 inducible nuclear protein 2 [Source:RGD Symbol;Acc:735085]
-0.416031	0.00539275	RF00281
-0.263134	0.00545635	Dhcr7	7-dehydrocholesterol reductase [Source:RGD Symbol;Acc:621769]
-1.04118	0.00548555	-	PF01280:Ribosomal protein L19e
-0.517878	0.00549097	Gimap6	GTPase, IMAP family member 6 [Source:RGD Symbol;Acc:1305041]
-0.250171	0.00551321	Idi1	isopentenyl-diphosphate delta isomerase 1 [Source:RGD Symbol;Acc:621835]
-0.360567	0.00560698	Pdpr	pyruvate dehydrogenase phosphatase regulatory subunit [Source:RGD Symbol;Acc:1308307]
-0.511313	0.00563121	AABR07024593.2
-0.391187	0.00567184	Zdhhc24	zinc finger, DHHC-type containing 24 [Source:RGD Symbol;Acc:1565630]
-0.267853	0.00568851	Trnt1	tRNA nucleotidyl transferase 1 [Source:RGD Symbol;Acc:1308857]
-0.574993	0.00569796	AABR07026112.1
-0.420975	0.00574222	Slc25a40	solute carrier family 25, member 40 [Source:RGD Symbol;Acc:1308774]
-0.217324	0.00576004	Slc30a9	solute carrier family 30 member 9 [Source:RGD Symbol;Acc:1593180]
-0.170908	0.005806	Ddx6	DEAD-box helicase 6 [Source:RGD Symbol;Acc:1564560]
-0.313647	0.00580945	Serinc5	serine incorporator 5 [Source:RGD Symbol;Acc:621571]
-0.487455	0.00584795	Cmtr2	cap methyltransferase 2 [Source:RGD Symbol;Acc:1309394]
-0.229606	0.00589472	Prickle2	prickle planar cell polarity protein 2 [Source:RGD Symbol;Acc:1306723]
-0.186679	0.00590022	Rnf19b	ring finger protein 19B [Source:RGD Symbol;Acc:1305470]
-0.506987	0.00591709	Mblac2	metallo-beta-lactamase domain containing 2 [Source:RGD Symbol;Acc:1306703]
-0.611408	0.00595561	Rap2b	RAP2B, member of RAS oncogene family [Source:RGD Symbol;Acc:620591]
-0.438261	0.00600532	Aldoc	aldolase, fructose-bisphosphate C [Source:RGD Symbol;Acc:2091]
-0.74333	0.00602983	RT1-CE7	RT1 class I, locus CE7 [Source:RGD Symbol;Acc:1595786]
-0.363197	0.00604301	Mettl7a	methyltransferase like 7A [Source:RGD Symbol;Acc:1308407]
-0.924298	0.00604825	Fzd9	frizzled class receptor 9 [Source:RGD Symbol;Acc:628817]
-0.330143	0.00609234	-	-
-0.240662	0.00609832	Wbp4	WW domain binding protein 4 [Source:RGD Symbol;Acc:620033]
-0.299796	0.00610892	Ptcd1	pentatricopeptide repeat domain 1 [Source:RGD Symbol;Acc:1311473]
-0.517305	0.00617434	Zfp707	zinc finger protein 707 [Source:RGD Symbol;Acc:1311188]
-1.37572	0.00622364	AABR07053166.1
-0.652965	0.00625338	Giot1	gonadotropin inducible ovarian transcription factor 1 [Source:RGD Symbol;Acc:620184]
-0.377041	0.00626795	Peli1	pellino E3 ubiquitin protein ligase 1 [Source:RGD Symbol;Acc:1311199]
-0.354392	0.00627957	RGD1565498	similar to Hypothetical protein LOC270802 [Source:RGD Symbol;Acc:1565498]
-0.428379	0.00628082	Galnt11	polypeptide N-acetylgalactosaminyltransferase 11 [Source:RGD Symbol;Acc:735097]
-0.441638	0.00629049	Sema4a	semaphorin 4A [Source:RGD Symbol;Acc:1304636]
-0.229809	0.00631414	Urgcp	upregulator of cell proliferation [Source:RGD Symbol;Acc:1564681]
-0.555157	0.00632875	LOC100910207	protein Dr1-like [Source:RGD Symbol;Acc:6499394]
-2.13394	0.00633977	Phf21b	PHD finger protein 21B [Source:RGD Symbol;Acc:1308739]
-0.260914	0.00639512	Phf14	PHD finger protein 14 [Source:RGD Symbol;Acc:1563764]
-0.367239	0.00640633	Irf9	interferon regulatory factor 9 [Source:RGD Symbol;Acc:1308766]
-0.257048	0.00641389	Xiap	X-linked inhibitor of apoptosis [Source:RGD Symbol;Acc:620692]
-0.270257	0.00641545	Zfp367	zinc finger protein 367 [Source:RGD Symbol;Acc:1307136]
-0.225245	0.00642661	AABR07051450.1
-1.04428	0.00644576	AABR07043601.1
-0.220983	0.00644815	Igfbp5	insulin-like growth factor binding protein 5 [Source:RGD Symbol;Acc:2876]
-1.55545	0.00644823	C1qtnf1	C1q and TNF related 1 [Source:RGD Symbol;Acc:1359204]
-0.181227	0.00645495	Sema3c	semaphorin 3C [Source:RGD Symbol;Acc:1309343]
-0.825635	0.00645799	LOC497899	similar to hypothetical protein 4930503F14 [Source:RGD Symbol;Acc:1561674]
-0.982521	0.00650396	Tmem198	transmembrane protein 198 [Source:RGD Symbol;Acc:2319152]
-0.238149	0.00652297	Prmt3	protein arginine methyltransferase 3 [Source:RGD Symbol;Acc:620413]
-0.83206	0.00657426	AABR07020987.1
-0.555616	0.00658305	Gch1	GTP cyclohydrolase 1 [Source:RGD Symbol;Acc:61992]
-0.560516	0.00660762	Trmo	tRNA methyltransferase O [Source:RGD Symbol;Acc:1305420]
-2.25939	0.00661368	Rnase13	ribonuclease A family member 13 [Source:RGD Symbol;Acc:1359386]
-0.191057	0.00663737	Elp1	elongator complex protein 1 [Source:RGD Symbol;Acc:620072]
-0.426128	0.00665182	Exo5	exonuclease 5 [Source:RGD Symbol;Acc:1309802]
-0.268744	0.00671602	Bahcc1	BAH domain and coiled-coil containing 1 [Source:RGD Symbol;Acc:1306500]
-0.299931	0.00671686	Rrp36	ribosomal RNA processing 36 [Source:RGD Symbol;Acc:2321693]
-1.02299	0.00671766	Edar	ectodysplasin-A receptor [Source:RGD Symbol;Acc:1561714]
-0.237089	0.00677223	Zer1	zyg-11 related, cell cycle regulator [Source:RGD Symbol;Acc:1310284]
-0.338659	0.00678571	Usp21	ubiquitin specific peptidase 21 [Source:RGD Symbol;Acc:1588822]
-0.26749	0.00681068	RGD1308706	similar to RIKEN cDNA 4921524J17 [Source:RGD Symbol;Acc:1308706]
-0.181304	0.0068455	Ythdf3	YTH N(6)-methyladenosine RNA binding protein 3 [Source:RGD Symbol;Acc:1305234]
-0.371174	0.00688502	Tprn	taperin [Source:RGD Symbol;Acc:1562935]
-0.285178	0.00701031	Slc25a15	solute carrier family 25 member 15 [Source:RGD Symbol;Acc:1311488]
-0.913175	0.00702172	Myrf	myelin regulatory factor [Source:RGD Symbol;Acc:1306622]
-0.290591	0.00703398	Lysmd3	LysM domain containing 3 [Source:RGD Symbol;Acc:1308805]
-0.39859	0.007048	Tmem100	transmembrane protein 100 [Source:RGD Symbol;Acc:1560541]
-0.410986	0.00705729	Chrd	chordin [Source:RGD Symbol;Acc:620181]
-0.363225	0.00709113	Klhl7	kelch-like family member 7 [Source:RGD Symbol;Acc:1305564]
-0.22585	0.00713049	Elf2	E74 like ETS transcription factor 2 [Source:RGD Symbol;Acc:1310585]
-0.211708	0.00715188	Nln	neurolysin [Source:RGD Symbol;Acc:621518]
-0.915051	0.00718513	Mlh3	mutL homolog 3 [Source:RGD Symbol;Acc:1309227]
-0.301461	0.00719342	Med20	mediator complex subunit 20 [Source:RGD Symbol;Acc:1306415]
-0.246157	0.00719563	Eps15	epidermal growth factor receptor pathway substrate 15 [Source:RGD Symbol;Acc:1305550]
-0.24599	0.00722051	Taf12	TATA-box binding protein associated factor 12 [Source:RGD Symbol;Acc:1592841]
-0.468939	0.00725916	Zfp770	zinc finger protein 770 [Source:RGD Symbol;Acc:1597283]
-0.522607	0.00741571	Psrc1	proline and serine rich coiled-coil 1 [Source:RGD Symbol;Acc:1585037]
-0.891986	0.0074262	AABR07001905.1
-0.596346	0.00745286	Slc27a3	solute carrier family 27 member 3 [Source:RGD Symbol;Acc:1310605]
-0.828397	0.00750074	Ufsp1	UFM1-specific peptidase 1 [Source:RGD Symbol;Acc:7536909]
-0.405659	0.00751151	Atad5	ATPase family, AAA domain containing 5 [Source:RGD Symbol;Acc:1561464]
-0.557102	0.00754025	Sgtb	small glutamine rich tetratricopeptide repeat containing beta [Source:RGD Symbol;Acc:727976]
-0.284528	0.00754539	Wdfy2	WD repeat and FYVE domain containing 2 [Source:RGD Symbol;Acc:1307337]
-0.579765	0.00759122	AABR07027272.1
-0.472308	0.00760085	AC099089.1
-0.275753	0.00760162	Vamp4	vesicle-associated membrane protein 4 [Source:RGD Symbol;Acc:1309753]
-0.178322	0.00762263	Pip5k1a	phosphatidylinositol-4-phosphate 5-kinase, type 1, alpha [Source:RGD Symbol;Acc:1306127]
-0.350169	0.00774916	Gpatch2l	G patch domain containing 2-like [Source:RGD Symbol;Acc:1308907]
-0.325508	0.00778627	Sik1	salt-inducible kinase 1 [Source:RGD Symbol;Acc:69407]
-0.568782	0.00780781	Parp11	poly (ADP-ribose) polymerase family, member 11 [Source:RGD Symbol;Acc:1561791]
-0.322056	0.00788649	Kras	KRAS proto-oncogene, GTPase [Source:RGD Symbol;Acc:2981]
-0.931329	0.00792767	AABR07049960.1
-0.266626	0.00799292	Ncoa7	nuclear receptor coactivator 7 [Source:RGD Symbol;Acc:1566426]
-0.396395	0.00799311	Zfp846	zinc finger protein 846 [Source:RGD Symbol;Acc:1564241]
-0.142807	0.00799978	Cd9	CD9 molecule [Source:RGD Symbol;Acc:2318]
-0.320465	0.00807606	Kdm6b	lysine demethylase 6B [Source:RGD Symbol;Acc:1307629]
-0.354779	0.00818688	Naa16	N(alpha)-acetyltransferase 16, NatA auxiliary subunit [Source:RGD Symbol;Acc:1584324]
-0.563493	0.00818924	Abhd14a	abhydrolase domain containing 14A [Source:RGD Symbol;Acc:1309721]
-0.290002	0.00831085	Abcg3l3	ATP-binding cassette, subfamily G (WHITE), member 3-like 3 [Source:RGD Symbol;Acc:1564709]
-0.180644	0.00845141	Stk11	serine/threonine kinase 11 [Source:RGD Symbol;Acc:1308653]
-0.218964	0.00845506	Rybp	RING1 and YY1 binding protein [Source:RGD Symbol;Acc:1307077]
-0.24403	0.00852383	Ufsp2	UFM1-specific peptidase 2 [Source:RGD Symbol;Acc:1311161]
-0.268395	0.00852955	Man1c1	mannosidase, alpha, class 1C, member 1 [Source:RGD Symbol;Acc:1309672]
-1.07553	0.00856111	AC133265.1
-0.703387	0.00856817	Thnsl2	threonine synthase-like 2 [Source:RGD Symbol;Acc:1309144]
-0.273153	0.00857334	Pnpt1	polyribonucleotide nucleotidyltransferase 1 [Source:RGD Symbol;Acc:1307987]
-0.413275	0.00859713	-	-
-1.96386	0.00863766	-	PF01352:KRAB box
-0.559304	0.00867968	Trim34	tripartite motif-containing 34 [Source:RGD Symbol;Acc:7240857]
-0.214991	0.00868647	Fzd6	frizzled class receptor 6 [Source:RGD Symbol;Acc:628816]
-0.25436	0.00869527	Il4r	interleukin 4 receptor [Source:RGD Symbol;Acc:2899]
-1.47687	0.00870758	LOC103694079	vacuolar ATPase assembly integral membrane protein Vma21-like [Source:RGD Symbol;Acc:9104485]
-0.693289	0.00871394	-	-
-0.334469	0.00882166	Ghdc	GH3 domain containing [Source:RGD Symbol;Acc:1308881]
-0.212893	0.00894415	Hapln1	hyaluronan and proteoglycan link protein 1 [Source:RGD Symbol;Acc:2412]
-0.633101	0.00900677	Sirt4	sirtuin 4 [Source:RGD Symbol;Acc:1310413]
-0.294399	0.00902247	Ttc14	tetratricopeptide repeat domain 14 [Source:RGD Symbol;Acc:1310045]
-0.229828	0.0090255	Kbtbd2	kelch repeat and BTB domain containing 2 [Source:RGD Symbol;Acc:1310317]
-0.205935	0.00905198	Aurka	aurora kinase A [Source:RGD Symbol;Acc:628895]
-0.572779	0.00911822	Tmem267	transmembrane protein 267 [Source:RGD Symbol;Acc:1562550]
-0.207815	0.0091233	Eif5a2	eukaryotic translation initiation factor 5A2 [Source:RGD Symbol;Acc:1306196]
-0.30196	0.00912673	Rnf31	ring finger protein 31 [Source:RGD Symbol;Acc:1305513]
-0.210143	0.00913262	Inpp5f	inositol polyphosphate-5-phosphatase F [Source:RGD Symbol;Acc:1305777]
-0.153438	0.00918814	Xbp1	X-box binding protein 1 [Source:RGD Symbol;Acc:1303073]
-0.202693	0.0092267	Sub1	SUB1 homolog, transcriptional regulator [Source:RGD Symbol;Acc:621582]
-0.441128	0.00924138	Zfp865	zinc finger protein 865 [Source:RGD Symbol;Acc:1565545]
-0.361237	0.00925587	Fam173a	family with sequence similarity 173, member A [Source:RGD Symbol;Acc:1306126]
-0.313368	0.00929707	Ndufaf1	NADH:ubiquinone oxidoreductase complex assembly factor 1 [Source:RGD Symbol;Acc:1306202]
-0.304901	0.00933471	Zfp161	zinc finger protein 161 [Source:RGD Symbol;Acc:628712]
-0.233146	0.00937609	Etv3	ets variant 3 [Source:RGD Symbol;Acc:1311577]
-1.68308	0.00940455	Inka2	inka box actin regulator 2 [Source:RGD Symbol;Acc:1306526]
-0.742088	0.00941914	AC135409.1
-0.588078	0.00942378	Castor2	cytosolic arginine sensor for mTORC1 subunit 2 [Source:RGD Symbol;Acc:1304672]
-0.903298	0.00945019	Cacnb1	calcium voltage-gated channel auxiliary subunit beta 1 [Source:RGD Symbol;Acc:68382]
-1.70305	0.00955455	Rac3	Rac family small GTPase 3 [Source:MGI Symbol;Acc:MGI:2180784]
-0.171694	0.00955843	Casc3	cancer susceptibility 3 [Source:RGD Symbol;Acc:628766]
-0.255561	0.00957494	Akap11	A-kinase anchoring protein 11 [Source:RGD Symbol;Acc:2079]
-0.138302	0.00958625	Tmsb4x	thymosin beta 4, X-linked [Source:RGD Symbol;Acc:621622]
-0.337945	0.00958825	-	-
-0.334345	0.00959202	Tmem186	transmembrane protein 186 [Source:RGD Symbol;Acc:1561167]
-0.939415	0.00963138	LOC687399	hypothetical protein LOC687399 [Source:RGD Symbol;Acc:1586501]
-0.309344	0.00964376	Socs4	suppressor of cytokine signaling 4 [Source:RGD Symbol;Acc:1306503]
-0.369331	0.00966029	Fam214a	family with sequence similarity 214, member A [Source:RGD Symbol;Acc:1310552]
-0.251108	0.00966746	Asnsd1	asparagine synthetase domain containing 1 [Source:RGD Symbol;Acc:1306332]
-0.214507	0.00967384	Il10rb	interleukin 10 receptor subunit beta [Source:RGD Symbol;Acc:1560373]
-0.243506	0.00967571	Trappc13	trafficking protein particle complex 13 [Source:RGD Symbol;Acc:1306583]
-0.300827	0.00972771	Ighmbp2	immunoglobulin mu binding protein 2 [Source:RGD Symbol;Acc:68325]
-0.355739	0.00973537	Adamts4	ADAM metallopeptidase with thrombospondin type 1 motif, 4 [Source:RGD Symbol;Acc:621242]
-0.366374	0.0097431	Lias	lipoic acid synthetase [Source:RGD Symbol;Acc:1307270]
-0.172687	0.00974741	Efs	embryonal Fyn-associated substrate [Source:RGD Symbol;Acc:1308966]
-0.468949	0.00978851	LOC100359600	karyopherin alpha 2-like [Source:RGD Symbol;Acc:2325125]
-0.51133	0.00979149	Cep70	centrosomal protein 70 [Source:RGD Symbol;Acc:1561486]
-0.439217	0.00980037	Peli3	pellino E3 ubiquitin protein ligase family member 3 [Source:RGD Symbol;Acc:1305989]
-0.192051	0.00990117	Vldlr	very low density lipoprotein receptor [Source:RGD Symbol;Acc:3963]
-0.401593	0.00992217	Tent5b	terminal nucleotidyltransferase 5B [Source:RGD Symbol;Acc:1308967]
-0.396459	0.00994024	Osgepl1	O-sialoglycoprotein endopeptidase-like 1 [Source:RGD Symbol;Acc:1305575]
-0.163945	0.00997472	Zfp706	zinc finger protein 706 [Source:MGI Symbol;Acc:MGI:1915286]
-0.256352	0.0100168	Naa30	N(alpha)-acetyltransferase 30, NatC catalytic subunit [Source:RGD Symbol;Acc:1559923]
-1.69681	0.0100195	Camk1g	calcium/calmodulin-dependent protein kinase IG [Source:RGD Symbol;Acc:621800]
-0.1758	0.0101077	Creb3l2	cAMP responsive element binding protein 3-like 2 [Source:RGD Symbol;Acc:1306040]
-1.14618	0.0101258	Prrt2	proline-rich transmembrane protein 2 [Source:RGD Symbol;Acc:1564195]
-0.302931	0.0101387	Cpt1c	carnitine palmitoyltransferase 1c [Source:RGD Symbol;Acc:1305384]
-0.463901	0.010156	Zfp691	zinc finger protein 691 [Source:RGD Symbol;Acc:1308150]
-0.422002	0.0101738	Mad2l1bp	MAD2L1 binding protein [Source:RGD Symbol;Acc:1309175]
-0.288872	0.0101767	Ube2f	ubiquitin-conjugating enzyme E2F (putative) [Source:RGD Symbol;Acc:1307608]
-0.320821	0.0102051	Zkscan5	zinc finger with KRAB and SCAN domains 5 [Source:RGD Symbol;Acc:1311175]
-0.255597	0.0102405	Rit1	Ras-like without CAAX 1 [Source:RGD Symbol;Acc:1559874]
-0.61671	0.0102611	Ccpg1os	cell cycle progression 1, opposite strand [Source:RGD Symbol;Acc:1594626]
-0.268808	0.0102714	Snx11	sorting nexin 11 [Source:RGD Symbol;Acc:1307319]
-0.218279	0.0102763	Spast	spastin [Source:RGD Symbol;Acc:1308494]
-0.225256	0.010337	Cnot7	CCR4-NOT transcription complex, subunit 7 [Source:RGD Symbol;Acc:1305313]
-0.738774	0.0104004	Dnajc12	DnaJ heat shock protein family (Hsp40) member C12 [Source:RGD Symbol;Acc:1591898]
-0.663878	0.0104364	Camta1	calmodulin binding transcription activator 1 [Source:RGD Symbol;Acc:1562703]
-0.314571	0.0104467	Oxnad1	oxidoreductase NAD-binding domain containing 1 [Source:RGD Symbol;Acc:1311534]
-0.882997	0.0104529	Cpt1b	carnitine palmitoyltransferase 1B [Source:RGD Symbol;Acc:2397]
-0.371198	0.0105426	Irs3	insulin receptor substrate 3 [Source:RGD Symbol;Acc:69317]
-0.781819	0.0105652	Efcab1	EF hand calcium binding domain 1 [Source:RGD Symbol;Acc:1594548]
-0.532499	0.0106166	Hyal1	hyaluronoglucosaminidase 1 [Source:RGD Symbol;Acc:1303060]
-0.482557	0.0106364	Mum1l1	MUM1 like 1 [Source:RGD Symbol;Acc:1565148]
-0.450978	0.0106528	Oma1	OMA1 zinc metallopeptidase [Source:RGD Symbol;Acc:1304821]
-0.232451	0.0106576	Kdm5d	lysine demethylase 5D [Source:RGD Symbol;Acc:2314436]
-0.369168	0.0106665	Gen1	GEN1 Holliday junction 5' flap endonuclease [Source:RGD Symbol;Acc:1559792]
-0.308947	0.0107369	Ap5m1	adaptor related protein complex 5 subunit mu 1 [Source:RGD Symbol;Acc:1308087]
-0.428796	0.0108037	Pts	6-pyruvoyl-tetrahydropterin synthase [Source:RGD Symbol;Acc:68367]
-0.261858	0.0108138	Hars2	histidyl-tRNA synthetase 2, mitochondrial [Source:RGD Symbol;Acc:1308426]
